# Supplementary material for: Mouse models of Japanese encephalitis virus infection: A systematic review and meta-analysis using a meta-regression approach
Source: PLoS Negl Trop Dis. 2022 Feb 10;16(2):e0010116. doi: 10.1371/journal.pntd.0010116 (PMC8865681; doi:10.1371/journal.pntd.0010116)
Supplement: S2 Data — (XLSX) [file pntd.0010116.s003.xlsx]

## Sheet: Analysis of top 6 mouse strains
	C57BL/6 (N=1637)	BALB/c (N=1409)	Swiss (N=598)	C3H/He (N=547)	ICR (N=302)	ddY (N=278)
Mouse age
No. of mice	1632	1409	518	547	302	278
Median	42	35	18	84	14	21
Q1,Q3	35, 95	21, 42	18, 25	4, 95	3, 21	3, 36.750
Mouse sex
Female	435	860	253	378	256	88
Male	33	0	8	0	0	0
Virus strain
AS6	456	39	0	169	0	40
Beijing1	260	117	0	158	0	70
SA14	20	85	147	74	130	0
Nakayama	406	10	0	0	36	0
JaTH160	40	152	0	30	0	0
P20778	147	45	20	0	0	0
RP9	108	74	0	0	26	0
P3	11	134	45	0	10	0
Mie/41/2002	0	0	0	58	0	120
GP78	0	168	0	0	0	0
NJ2008	15	127	0	0	0	0
JaOArS982	48	20	8	0	0	0
SCYA201201	0	92	40	0	0	0
733913	0	130	0	0	0	0
CNU/LP2	0	0	0	0	80	0
M5/ 596	0	0	80	0	0	0
78668A	0	12	58	0	0	0
YN2016-1	0	60	0	0	0	0
Mie/40/2004	0	0	0	58	0	0
XZ0934	12	44	0	0	0	0
JEV/SW/GZ/09/2004	0	0	50	0	0	0
JEV/eq/Tottori/2003	49	0	0	0	0	0
JaOH0566	48	0	0	0	0	0
Muar	0	0	0	0	0	48
AT31	0	25	0	0	20	0
JaGAr01	0	37	0	0	0	0
7812474	0	0	30	0	0	0
JI	0	0	30	0	0	0
JERG07	0	0	20	0	0	0
JERT07	0	0	20	0	0	0
Sarawak	0	0	20	0	0	0
SX09S01	0	20	0	0	0	0
SX06	0	18	0	0	0	0
JaOArB18BP72	17	0	0	0	0	0
395A/14/SW/IVRI	0	0	10	0	0	0
JEV/SW/GD/01/2009	0	0	10	0	0	0
SHJEV01	0	0	10	0	0	0
JaOAr	0	0	0	0	0	0
Virus genotype
1	49	190	40	116	0	120
3	1576	1175	558	431	302	110
5	12	44	0	0	0	48
Dose in PFU
No. of mice	1215	961	394	443	256	278
Median	2213.54	300000	14000	2213.54	1500	10000
Q1,Q3	1000, 1000000	100000, 1000000	1000, 14000	100, 100000	15, 50000	1000, 100000
Route
IC	131	463	201	0	100	20
IP+sham IC	0	97	8	34	14	30
IN	10	0	0	54	0	0
Conjunctival	0	0	10	0	0	0
IV	239	136	0	0	0	0
IM	0	0	20	0	100	0
IP	950	665	273	459	52	228
SC	307	48	86	0	36	0
