# Supplementary material for: Mouse models of Japanese encephalitis virus infection: A systematic review and meta-analysis using a meta-regression approach
Source: PLoS Negl Trop Dis. 2022 Feb 10;16(2):e0010116. doi: 10.1371/journal.pntd.0010116 (PMC8865681; doi:10.1371/journal.pntd.0010116)
Supplement: S3 Data — (XLSX) [file pntd.0010116.s004.xlsx]

## Sheet: Analysis of top 13 virus strain
	AS6 (N=859)	Beijing1 (N=605)	SA14 (N=476)	Nakayama (N=470)	JaTH160 (N=222)	P20778 (N=212)	RP9 (N=208)	P3 (N=200)	Mie/41/2002 (N=178)	GP78 (N=168)	NJ2008 (N=142)	JaOArS982 (N=132)	SCYA201201 (N=132)
Mouse strain
C57BL/6	456	260	20	406	40	147	108	11	0	0	15	48	0
BALB/c	39	117	85	10	152	45	74	134	0	168	127	20	92
Swiss	0	0	147	0	0	20	0	45	0	0	0	8	40
C3H/He	169	158	74	0	30	0	0	0	58	0	0	0	0
ICR	0	0	130	36	0	0	26	10	0	0	0	0	0
ddY	40	70	0	0	0	0	0	0	120	0	0	0	0
129	0	0	0	9	0	0	0	0	0	0	0	56	0
AA	54	0	0	0	0	0	0	0	0	0	0	0	0
KK	50	0	0	0	0	0	0	0	0	0	0	0	0
NC	31	0	0	0	0	0	0	0	0	0	0	0	0
RR	20	0	0	0	0	0	0	0	0	0	0	0	0
DBA/2	0	0	20	0	0	0	0	0	0	0	0	0	0
CF1	0	0	0	9	0	0	0	0	0	0	0	0	0
FVB/J	0	0	0	0	0	0	0	0	0	0	0	0	0
Mouse age
No. of mice	859	600	476	470	222	212	208	200	178	168	142	132	132
Median	95	35	18	56	28	35	21	42	3	35	28	39	21
Q1,Q3	95, 95	32, 49	3, 22.750	42, 84	28, 39	35, 35	21, 28	28, 45.500	3, 21	32, 42	21, 35	25, 39	21, 21
Mouse sex
Female	0	255	295	279	182	5	136	75	138	24	112	0	132
Male	0	0	0	25	0	0	0	0	0	0	0	16	0
Virus genotype
1	0	0	0	0	0	0	0	0	178	0	0	0	132
3	859	605	476	470	222	212	208	200	0	168	142	132	0
5	0	0	0	0	0	0	0	0	0	0	0	0	0
Dose in PFU
No. of mice	527	318	462	425	222	172	208	170	178	168	55	132	42
Median	2213.54	15000000	14000	1000	300000	250000	10000	14000	1000	300000	10000000	1000	100
Q1,Q3	2, 221359	300000, 30000000	1500, 70000	1000, 100000	6309.573, 300000	250000, 250000	1000, 100000	100, 1000000	1000, 10000	300000, 350000	10000, 10000000	100, 10000	1, 10000
Route
IC	0	28	84	36	0	66	26	50	20	24	92	24	132
IP+sham IC	0	64	0	0	0	0	54	0	0	0	20	8	0
IN	0	10	54	0	0	0	0	0	0	0	0	0	0
Conjunctival	0	0	0	0	0	0	0	0	0	0	0	0	0
IV	0	0	0	102	40	131	0	6	0	96	0	0	0
IM	0	0	60	0	0	0	0	0	0	0	0	0	0
IP	859	488	257	84	142	15	128	114	158	0	30	4	0
SC	0	15	21	248	40	0	0	30	0	48	0	96	0
