# Supplementary material for: Mouse models of Japanese encephalitis virus infection: A systematic review and meta-analysis using a meta-regression approach
Source: PLoS Negl Trop Dis. 2022 Feb 10;16(2):e0010116. doi: 10.1371/journal.pntd.0010116 (PMC8865681; doi:10.1371/journal.pntd.0010116)
Supplement: S4 Data — (XLSX) [file pntd.0010116.s005.xlsx]

## Sheet: Analysis of top 6 routes
	IC (N=924)	IP+sham IC (N=183)	IV (N=375)	IM (N=120)	IP (N=2811)	SC (N=539)
Mouse strain
C57BL/6	131	0	239	0	950	307
BALB/c	463	97	136	0	665	48
Swiss	201	8	0	20	273	86
C3H/He	0	34	0	0	459	0
ICR	100	14	0	100	52	36
ddY	20	30	0	0	228	0
129	0	0	0	0	9	56
AA	0	0	0	0	54	0
KK	0	0	0	0	50	0
NC	0	0	0	0	31	0
RR	0	0	0	0	20	0
DBA/2	0	0	0	0	20	0
CF1	9	0	0	0	0	0
FVB/J	0	0	0	0	0	6
Mouse age
No. of mice	924	183	375	100	2771	514
Median	21	42	35	3	35	39
Q1,Q3	19.250, 35	28, 49	35, 42	3, 21	18, 95	35, 60
Mouse sex
Female	554	145	68	120	1136	222
Male	4	8	0	0	29	0
NA	366	30	307	0	1646	317
Virus genotype
1	177	0	0	0	338	0
3	741	183	375	120	2375	539
5	6	0	0	0	98	0
Virus strain
AS6	0	0	0	0	859	0
Beijing1	28	64	0	0	488	15
SA14	84	0	0	60	257	21
Nakayama	36	0	102	0	84	248
JaTH160	0	0	40	0	142	40
P20778	66	0	131	0	15	0
RP9	26	54	0	0	128	0
P3	50	0	6	0	114	30
Mie/41/2002	20	0	0	0	158	0
GP78	24	0	96	0	0	48
NJ2008	92	20	0	0	30	0
JaOArS982	24	8	0	0	4	96
SCYA201201	132	0	0	0	0	0
733913	90	0	0	0	40	0
CNU/LP2	40	0	0	40	0	0
M5/ 596	0	0	0	20	40	20
78668A	52	0	0	0	18	0
YN2016-1	0	0	0	0	60	0
Mie/40/2004	0	0	0	0	58	0
XZ0934	6	0	0	0	50	0
JEV/SW/GZ/09/2004	50	0	0	0	0	0
JEV/eq/Tottori/2003	25	0	0	0	24	0
JaOH0566	24	0	0	0	24	0
Muar	0	0	0	0	48	0
AT31	0	0	0	0	45	0
JaGAr01	0	37	0	0	0	0
7812474	15	0	0	0	15	0
JI	0	0	0	0	15	15
JERG07	10	0	0	0	10	0
JERT07	10	0	0	0	10	0
Sarawak	10	0	0	0	10	0
SX09S01	0	0	0	0	20	0
SX06	0	0	0	0	18	0
JaOArB18BP72	0	0	0	0	17	0
395A/14/SW/IVRI	0	0	0	0	0	0
JEV/SW/GD/01/2009	10	0	0	0	0	0
SHJEV01	0	0	0	0	10	0
JaOAr	0	0	0	0	0	6
Dose in PFU
No. of mice	564	179	375	100	2018	477
Median	556.03	100000	250000	150	14000	1000
Q1,Q3	20, 15000	100000, 10000000	250000, 350000	15, 1500	1000, 300000	1000, 70000
