# Supplementary material for: Mouse models of Japanese encephalitis virus infection: A systematic review and meta-analysis using a meta-regression approach
Source: PLoS Negl Trop Dis. 2022 Feb 10;16(2):e0010116. doi: 10.1371/journal.pntd.0010116 (PMC8865681; doi:10.1371/journal.pntd.0010116)
Supplement: S5 Data — (XLSX) [file pntd.0010116.s006.xlsx]

## Sheet: Data Extraction
first_author	Pubmed ID	year_publication	last_author	institution	laboratory_resolved	institution_city_country	City	country	continent	mouse_strain	mouse_strain_2	mouse_gender	mouse_age	virus_strain_reported	accession_reported	accession_details	full_or_partial	accession	protein_accession	virus_strain_resolved	genotype	dose	dose_units	dose_PFU	route_with_FP	route	no_mice	no_surv	no_died	surv_time ()	percent_survival	biological_neg_control
Mori	4318109	1970	Takeya, K.	Department of Bacteriology, School of Medicine, Kyushu University, Fukuoka, Japan	Department of Bacteriology, School of Medicine, Kyushu University, Fukuoka, Japan	Kyushu University, Fukuoka, Japan	Fukuoka	Japan	Asia	CF1	CF1	NA	31	Nakayama	None	Resolved as the Nakayama prototype strain	full	EF571853.1	ABQ52691.1	Nakayama	G3	10^2.5	LD50		IC	IC	4	0	4	14	0
Mori	4318109	1970	Takeya, K.	Department of Bacteriology, School of Medicine, Kyushu University, Fukuoka, Japan	Department of Bacteriology, School of Medicine, Kyushu University, Fukuoka, Japan	Kyushu University, Fukuoka, Japan	Fukuoka	Japan	Asia	CF1	CF1	NA	97	Nakayama	None	Resolved as the Nakayama prototype strain	full	EF571853.1	ABQ52691.1	Nakayama	G3	10^1.5	LD50		IC	IC	5	0	5	14	0
Taylor	6255036	1980	Grossberg, SE.	Department of Microbiology, The Medical College of Wisconsin, Milwaukee, Wisconsin	Department of Microbiology, The Medical College of Wisconsin, Milwaukee, Wisconsin	The Medical College of Wisconsin, Milwaukee, USA	Milwaukee	USA	N.America	Swiss Albino	Swiss	Female		M5/ 596	None	Unable to find accession number. No genomes isolated from a mosquito in Japan in 1955.	None	None	None	M5/ 596	G3	10	LD50		IM	IM	20	3	17	21	15
Taylor	6255036	1980	Grossberg, SE.	Department of Microbiology, The Medical College of Wisconsin, Milwaukee, Wisconsin	Department of Microbiology, The Medical College of Wisconsin, Milwaukee, Wisconsin	The Medical College of Wisconsin, Milwaukee, USA	Milwaukee	USA	N.America	Swiss Albino	Swiss	Female		M5/ 596	None	Unable to find accession number. No genomes isolated from a mosquito in Japan in 1955.	None	None	None	M5/ 596	G3	10	LD50		IP	IP	20	7	13	21	35
Taylor	6255036	1980	Grossberg, SE.	Department of Microbiology, The Medical College of Wisconsin, Milwaukee, Wisconsin	Department of Microbiology, The Medical College of Wisconsin, Milwaukee, Wisconsin	The Medical College of Wisconsin, Milwaukee, USA	Milwaukee	USA	N.America	Swiss Albino	Swiss	Female		M5/ 596	None	Unable to find accession number. No genomes isolated from a mosquito in Japan in 1955.	None	None	None	M5/ 596	G3	10	LD50		IP	IP	20	1	19	21	5
Taylor	6255036	1980	Grossberg, SE.	Department of Microbiology, The Medical College of Wisconsin, Milwaukee, Wisconsin	Department of Microbiology, The Medical College of Wisconsin, Milwaukee, Wisconsin	The Medical College of Wisconsin, Milwaukee, USA	Milwaukee	USA	N.America	Swiss Albino	Swiss	Female		M5/ 596	None	Unable to find accession number. No genomes isolated from a mosquito in Japan in 1955.	None	None	None	M5/ 596	G3	10	LD50		SC	SC	20	4	16	21	20
Mathur	3009693	1986	Chaturvedi, UC.	Virus Laboratory, Postgraduate Department of Pathology and Bacteriology, K. G. Medical College, Lucknow, India	King Georges Medical College, Lucknow, India	King Georges Medical College, Lucknow, India	Lucknow	India	Asia	Swiss Albino	Swiss	Female	35	78668A	None	The paper does not report an accession number but only reports that the strain was isolated from by Mathur et al India 1981. A partial sequence has been uploaded - https://www.ncbi.nlm.nih.gov/nuccore/D00977?%3Fdb=nucleotide	partial	D00977.1	BAA28908.1	78668A	G3	100	LD50		IP	IP	18	13	5	15	72
Miura	2853677	1988	Fujisaki, Y.	National Institute of Animal Health, Ibaraki, Japan.	National Institute of Animal Health, Ibaraki, Japan.	National Institute of Animal Health, Ibaraki, Japan	Ibaraki	Japan	Asia	AA	AA	NA	95	AS6	None	The paper does not report an accession number but only reports that the strain was isolated from swine blood during a field epizootic outbreak of Japanese encephalitis in Japan in 1967 (https://journals.sagepub.com/doi/10.1354/vp.41-1-62?url_ver=Z39.88-2003&rfr_id=ori:rid:crossref.org&rfr_dat=cr_pub%20%200pubmed) and had undergone three passages in the suckling mouse brain.	None	None	None	AS6	G3	0.0316	TCID50	0.02212	IP	IP	6	6	0	NA	100
Miura	2853677	1988	Fujisaki, Y.	National Institute of Animal Health, Ibaraki, Japan.	National Institute of Animal Health, Ibaraki, Japan.	National Institute of Animal Health, Ibaraki, Japan	Ibaraki	Japan	Asia	BALB/c	BALB/c	NA	95	AS6	None	The paper does not report an accession number but only reports that the strain was isolated from swine blood during a field epizootic outbreak of Japanese encephalitis in Japan in 1967 (https://journals.sagepub.com/doi/10.1354/vp.41-1-62?url_ver=Z39.88-2003&rfr_id=ori:rid:crossref.org&rfr_dat=cr_pub%20%200pubmed) and had undergone three passages in the suckling mouse brain.	None	None	None	AS6	G3	0.0316	TCID50	0.02212	IP	IP	4	4	0	NA	100
Miura	2853677	1988	Fujisaki, Y.	National Institute of Animal Health, Ibaraki, Japan.	National Institute of Animal Health, Ibaraki, Japan.	National Institute of Animal Health, Ibaraki, Japan	Ibaraki	Japan	Asia	C3H/He	C3H/He	NA	95	AS6	None	The paper does not report an accession number but only reports that the strain was isolated from swine blood during a field epizootic outbreak of Japanese encephalitis in Japan in 1967 (https://journals.sagepub.com/doi/10.1354/vp.41-1-62?url_ver=Z39.88-2003&rfr_id=ori:rid:crossref.org&rfr_dat=cr_pub%20%200pubmed) and had undergone three passages in the suckling mouse brain.	None	None	None	AS6	G3	0.0316	TCID50	0.02212	IP	IP	12	11	1	NA	91.66
Miura	2853677	1988	Fujisaki, Y.	National Institute of Animal Health, Ibaraki, Japan.	National Institute of Animal Health, Ibaraki, Japan.	National Institute of Animal Health, Ibaraki, Japan	Ibaraki	Japan	Asia	C57BL/6	C57BL/6	NA	95	AS6	None	The paper does not report an accession number but only reports that the strain was isolated from swine blood during a field epizootic outbreak of Japanese encephalitis in Japan in 1967 (https://journals.sagepub.com/doi/10.1354/vp.41-1-62?url_ver=Z39.88-2003&rfr_id=ori:rid:crossref.org&rfr_dat=cr_pub%20%200pubmed) and had undergone three passages in the suckling mouse brain.	None	None	None	AS6	G3	0.0316	TCID50	0.02212	IP	IP	12	12	0	NA	100
Miura	2853677	1988	Fujisaki, Y.	National Institute of Animal Health, Ibaraki, Japan.	National Institute of Animal Health, Ibaraki, Japan.	National Institute of Animal Health, Ibaraki, Japan	Ibaraki	Japan	Asia	ddY	ddY	NA	95	AS6	None	The paper does not report an accession number but only reports that the strain was isolated from swine blood during a field epizootic outbreak of Japanese encephalitis in Japan in 1967 (https://journals.sagepub.com/doi/10.1354/vp.41-1-62?url_ver=Z39.88-2003&rfr_id=ori:rid:crossref.org&rfr_dat=cr_pub%20%200pubmed) and had undergone three passages in the suckling mouse brain.	None	None	None	AS6	G3	0.0316	TCID50	0.02212	IP	IP	4	4	0	NA	100
Miura	2853677	1988	Fujisaki, Y.	National Institute of Animal Health, Ibaraki, Japan.	National Institute of Animal Health, Ibaraki, Japan.	National Institute of Animal Health, Ibaraki, Japan	Ibaraki	Japan	Asia	KK	KK	NA	95	AS6	None	The paper does not report an accession number but only reports that the strain was isolated from swine blood during a field epizootic outbreak of Japanese encephalitis in Japan in 1967 (https://journals.sagepub.com/doi/10.1354/vp.41-1-62?url_ver=Z39.88-2003&rfr_id=ori:rid:crossref.org&rfr_dat=cr_pub%20%200pubmed) and had undergone three passages in the suckling mouse brain.	None	None	None	AS6	G3	0.0316	TCID50	0.02212	IP	IP	5	5	0	NA	100
Miura	2853677	1988	Fujisaki, Y.	National Institute of Animal Health, Ibaraki, Japan.	National Institute of Animal Health, Ibaraki, Japan.	National Institute of Animal Health, Ibaraki, Japan	Ibaraki	Japan	Asia	NC	NC	NA	95	AS6	None	The paper does not report an accession number but only reports that the strain was isolated from swine blood during a field epizootic outbreak of Japanese encephalitis in Japan in 1967 (https://journals.sagepub.com/doi/10.1354/vp.41-1-62?url_ver=Z39.88-2003&rfr_id=ori:rid:crossref.org&rfr_dat=cr_pub%20%200pubmed) and had undergone three passages in the suckling mouse brain.	None	None	None	AS6	G3	0.0316	TCID50	0.02212	IP	IP	3	3	0	NA	100
Miura	2853677	1988	Fujisaki, Y.	National Institute of Animal Health, Ibaraki, Japan.	National Institute of Animal Health, Ibaraki, Japan.	National Institute of Animal Health, Ibaraki, Japan	Ibaraki	Japan	Asia	RR	RR	NA	95	AS6	None	The paper does not report an accession number but only reports that the strain was isolated from swine blood during a field epizootic outbreak of Japanese encephalitis in Japan in 1967 (https://journals.sagepub.com/doi/10.1354/vp.41-1-62?url_ver=Z39.88-2003&rfr_id=ori:rid:crossref.org&rfr_dat=cr_pub%20%200pubmed) and had undergone three passages in the suckling mouse brain.	None	None	None	AS6	G3	0.0316	TCID50	0.02212	IP	IP	2	2	0	NA	100
Miura	2853677	1988	Fujisaki, Y.	National Institute of Animal Health, Ibaraki, Japan.	National Institute of Animal Health, Ibaraki, Japan.	National Institute of Animal Health, Ibaraki, Japan	Ibaraki	Japan	Asia	AA	AA	NA	95	AS6	None	The paper does not report an accession number but only reports that the strain was isolated from swine blood during a field epizootic outbreak of Japanese encephalitis in Japan in 1967 (https://journals.sagepub.com/doi/10.1354/vp.41-1-62?url_ver=Z39.88-2003&rfr_id=ori:rid:crossref.org&rfr_dat=cr_pub%20%200pubmed) and had undergone three passages in the suckling mouse brain.	None	None	None	AS6	G3	0.316	TCID50	0.2212	IP	IP	5	5	0	NA	100
Miura	2853677	1988	Fujisaki, Y.	National Institute of Animal Health, Ibaraki, Japan.	National Institute of Animal Health, Ibaraki, Japan.	National Institute of Animal Health, Ibaraki, Japan	Ibaraki	Japan	Asia	BALB/c	BALB/c	NA	95	AS6	None	The paper does not report an accession number but only reports that the strain was isolated from swine blood during a field epizootic outbreak of Japanese encephalitis in Japan in 1967 (https://journals.sagepub.com/doi/10.1354/vp.41-1-62?url_ver=Z39.88-2003&rfr_id=ori:rid:crossref.org&rfr_dat=cr_pub%20%200pubmed) and had undergone three passages in the suckling mouse brain.	None	None	None	AS6	G3	0.316	TCID50	0.2212	IP	IP	4	4	0	NA	100
Miura	2853677	1988	Fujisaki, Y.	National Institute of Animal Health, Ibaraki, Japan.	National Institute of Animal Health, Ibaraki, Japan.	National Institute of Animal Health, Ibaraki, Japan	Ibaraki	Japan	Asia	C3H/He	C3H/He	NA	95	AS6	None	The paper does not report an accession number but only reports that the strain was isolated from swine blood during a field epizootic outbreak of Japanese encephalitis in Japan in 1967 (https://journals.sagepub.com/doi/10.1354/vp.41-1-62?url_ver=Z39.88-2003&rfr_id=ori:rid:crossref.org&rfr_dat=cr_pub%20%200pubmed) and had undergone three passages in the suckling mouse brain.	None	None	None	AS6	G3	0.316	TCID50	0.2212	IP	IP	12	11	1	NA	91.66
Miura	2853677	1988	Fujisaki, Y.	National Institute of Animal Health, Ibaraki, Japan.	National Institute of Animal Health, Ibaraki, Japan.	National Institute of Animal Health, Ibaraki, Japan	Ibaraki	Japan	Asia	C57BL/6	C57BL/6	NA	95	AS6	None	The paper does not report an accession number but only reports that the strain was isolated from swine blood during a field epizootic outbreak of Japanese encephalitis in Japan in 1967 (https://journals.sagepub.com/doi/10.1354/vp.41-1-62?url_ver=Z39.88-2003&rfr_id=ori:rid:crossref.org&rfr_dat=cr_pub%20%200pubmed) and had undergone three passages in the suckling mouse brain.	None	None	None	AS6	G3	0.316	TCID50	0.2212	IP	IP	12	12	0	NA	100
Miura	2853677	1988	Fujisaki, Y.	National Institute of Animal Health, Ibaraki, Japan.	National Institute of Animal Health, Ibaraki, Japan.	National Institute of Animal Health, Ibaraki, Japan	Ibaraki	Japan	Asia	ddY	ddY	NA	95	AS6	None	The paper does not report an accession number but only reports that the strain was isolated from swine blood during a field epizootic outbreak of Japanese encephalitis in Japan in 1967 (https://journals.sagepub.com/doi/10.1354/vp.41-1-62?url_ver=Z39.88-2003&rfr_id=ori:rid:crossref.org&rfr_dat=cr_pub%20%200pubmed) and had undergone three passages in the suckling mouse brain.	None	None	None	AS6	G3	0.316	TCID50	0.2212	IP	IP	4	4	0	NA	100
Miura	2853677	1988	Fujisaki, Y.	National Institute of Animal Health, Ibaraki, Japan.	National Institute of Animal Health, Ibaraki, Japan.	National Institute of Animal Health, Ibaraki, Japan	Ibaraki	Japan	Asia	KK	KK	NA	95	AS6	None	The paper does not report an accession number but only reports that the strain was isolated from swine blood during a field epizootic outbreak of Japanese encephalitis in Japan in 1967 (https://journals.sagepub.com/doi/10.1354/vp.41-1-62?url_ver=Z39.88-2003&rfr_id=ori:rid:crossref.org&rfr_dat=cr_pub%20%200pubmed) and had undergone three passages in the suckling mouse brain.	None	None	None	AS6	G3	0.316	TCID50	0.2212	IP	IP	5	5	0	NA	100
Miura	2853677	1988	Fujisaki, Y.	National Institute of Animal Health, Ibaraki, Japan.	National Institute of Animal Health, Ibaraki, Japan.	National Institute of Animal Health, Ibaraki, Japan	Ibaraki	Japan	Asia	NC	NC	NA	95	AS6	None	The paper does not report an accession number but only reports that the strain was isolated from swine blood during a field epizootic outbreak of Japanese encephalitis in Japan in 1967 (https://journals.sagepub.com/doi/10.1354/vp.41-1-62?url_ver=Z39.88-2003&rfr_id=ori:rid:crossref.org&rfr_dat=cr_pub%20%200pubmed) and had undergone three passages in the suckling mouse brain.	None	None	None	AS6	G3	0.316	TCID50	0.2212	IP	IP	3	3	0	NA	100
Miura	2853677	1988	Fujisaki, Y.	National Institute of Animal Health, Ibaraki, Japan.	National Institute of Animal Health, Ibaraki, Japan.	National Institute of Animal Health, Ibaraki, Japan	Ibaraki	Japan	Asia	RR	RR	NA	95	AS6	None	The paper does not report an accession number but only reports that the strain was isolated from swine blood during a field epizootic outbreak of Japanese encephalitis in Japan in 1967 (https://journals.sagepub.com/doi/10.1354/vp.41-1-62?url_ver=Z39.88-2003&rfr_id=ori:rid:crossref.org&rfr_dat=cr_pub%20%200pubmed) and had undergone three passages in the suckling mouse brain.	None	None	None	AS6	G3	0.316	TCID50	0.2212	IP	IP	2	2	0	NA	100
Miura	2853677	1988	Fujisaki, Y.	National Institute of Animal Health, Ibaraki, Japan.	National Institute of Animal Health, Ibaraki, Japan.	National Institute of Animal Health, Ibaraki, Japan	Ibaraki	Japan	Asia	AA	AA	NA	95	AS6	None	The paper does not report an accession number but only reports that the strain was isolated from swine blood during a field epizootic outbreak of Japanese encephalitis in Japan in 1967 (https://journals.sagepub.com/doi/10.1354/vp.41-1-62?url_ver=Z39.88-2003&rfr_id=ori:rid:crossref.org&rfr_dat=cr_pub%20%200pubmed) and had undergone three passages in the suckling mouse brain.	None	None	None	AS6	G3	3.16	TCID50	2.212	IP	IP	6	6	0	NA	100
Miura	2853677	1988	Fujisaki, Y.	National Institute of Animal Health, Ibaraki, Japan.	National Institute of Animal Health, Ibaraki, Japan.	National Institute of Animal Health, Ibaraki, Japan	Ibaraki	Japan	Asia	BALB/c	BALB/c	NA	95	AS6	None	The paper does not report an accession number but only reports that the strain was isolated from swine blood during a field epizootic outbreak of Japanese encephalitis in Japan in 1967 (https://journals.sagepub.com/doi/10.1354/vp.41-1-62?url_ver=Z39.88-2003&rfr_id=ori:rid:crossref.org&rfr_dat=cr_pub%20%200pubmed) and had undergone three passages in the suckling mouse brain.	None	None	None	AS6	G3	3.16	TCID50	2.212	IP	IP	4	4	0	NA	100
Miura	2853677	1988	Fujisaki, Y.	National Institute of Animal Health, Ibaraki, Japan.	National Institute of Animal Health, Ibaraki, Japan.	National Institute of Animal Health, Ibaraki, Japan	Ibaraki	Japan	Asia	C3H/He	C3H/He	NA	95	AS6	None	The paper does not report an accession number but only reports that the strain was isolated from swine blood during a field epizootic outbreak of Japanese encephalitis in Japan in 1967 (https://journals.sagepub.com/doi/10.1354/vp.41-1-62?url_ver=Z39.88-2003&rfr_id=ori:rid:crossref.org&rfr_dat=cr_pub%20%200pubmed) and had undergone three passages in the suckling mouse brain.	None	None	None	AS6	G3	3.16	TCID50	2.212	IP	IP	20	12	8	NA	60
Miura	2853677	1988	Fujisaki, Y.	National Institute of Animal Health, Ibaraki, Japan.	National Institute of Animal Health, Ibaraki, Japan.	National Institute of Animal Health, Ibaraki, Japan	Ibaraki	Japan	Asia	C57BL/6	C57BL/6	NA	95	AS6	None	The paper does not report an accession number but only reports that the strain was isolated from swine blood during a field epizootic outbreak of Japanese encephalitis in Japan in 1967 (https://journals.sagepub.com/doi/10.1354/vp.41-1-62?url_ver=Z39.88-2003&rfr_id=ori:rid:crossref.org&rfr_dat=cr_pub%20%200pubmed) and had undergone three passages in the suckling mouse brain.	None	None	None	AS6	G3	3.16	TCID50	2.212	IP	IP	12	12	0	NA	100
Miura	2853677	1988	Fujisaki, Y.	National Institute of Animal Health, Ibaraki, Japan.	National Institute of Animal Health, Ibaraki, Japan.	National Institute of Animal Health, Ibaraki, Japan	Ibaraki	Japan	Asia	ddY	ddY	NA	95	AS6	None	The paper does not report an accession number but only reports that the strain was isolated from swine blood during a field epizootic outbreak of Japanese encephalitis in Japan in 1967 (https://journals.sagepub.com/doi/10.1354/vp.41-1-62?url_ver=Z39.88-2003&rfr_id=ori:rid:crossref.org&rfr_dat=cr_pub%20%200pubmed) and had undergone three passages in the suckling mouse brain.	None	None	None	AS6	G3	3.16	TCID50	2.212	IP	IP	4	4	0	NA	100
Miura	2853677	1988	Fujisaki, Y.	National Institute of Animal Health, Ibaraki, Japan.	National Institute of Animal Health, Ibaraki, Japan.	National Institute of Animal Health, Ibaraki, Japan	Ibaraki	Japan	Asia	KK	KK	NA	95	AS6	None	The paper does not report an accession number but only reports that the strain was isolated from swine blood during a field epizootic outbreak of Japanese encephalitis in Japan in 1967 (https://journals.sagepub.com/doi/10.1354/vp.41-1-62?url_ver=Z39.88-2003&rfr_id=ori:rid:crossref.org&rfr_dat=cr_pub%20%200pubmed) and had undergone three passages in the suckling mouse brain.	None	None	None	AS6	G3	3.16	TCID50	2.212	IP	IP	5	5	0	NA	100
Miura	2853677	1988	Fujisaki, Y.	National Institute of Animal Health, Ibaraki, Japan.	National Institute of Animal Health, Ibaraki, Japan.	National Institute of Animal Health, Ibaraki, Japan	Ibaraki	Japan	Asia	NC	NC	NA	95	AS6	None	The paper does not report an accession number but only reports that the strain was isolated from swine blood during a field epizootic outbreak of Japanese encephalitis in Japan in 1967 (https://journals.sagepub.com/doi/10.1354/vp.41-1-62?url_ver=Z39.88-2003&rfr_id=ori:rid:crossref.org&rfr_dat=cr_pub%20%200pubmed) and had undergone three passages in the suckling mouse brain.	None	None	None	AS6	G3	3.16	TCID50	2.212	IP	IP	3	3	0	NA	100
Miura	2853677	1988	Fujisaki, Y.	National Institute of Animal Health, Ibaraki, Japan.	National Institute of Animal Health, Ibaraki, Japan.	National Institute of Animal Health, Ibaraki, Japan	Ibaraki	Japan	Asia	RR	RR	NA	95	AS6	None	The paper does not report an accession number but only reports that the strain was isolated from swine blood during a field epizootic outbreak of Japanese encephalitis in Japan in 1967 (https://journals.sagepub.com/doi/10.1354/vp.41-1-62?url_ver=Z39.88-2003&rfr_id=ori:rid:crossref.org&rfr_dat=cr_pub%20%200pubmed) and had undergone three passages in the suckling mouse brain.	None	None	None	AS6	G3	3.16	TCID50	2.212	IP	IP	2	2	0	NA	100
Miura	2853677	1988	Fujisaki, Y.	National Institute of Animal Health, Ibaraki, Japan.	National Institute of Animal Health, Ibaraki, Japan.	National Institute of Animal Health, Ibaraki, Japan	Ibaraki	Japan	Asia	AA	AA	NA	95	AS6	None	The paper does not report an accession number but only reports that the strain was isolated from swine blood during a field epizootic outbreak of Japanese encephalitis in Japan in 1967 (https://journals.sagepub.com/doi/10.1354/vp.41-1-62?url_ver=Z39.88-2003&rfr_id=ori:rid:crossref.org&rfr_dat=cr_pub%20%200pubmed) and had undergone three passages in the suckling mouse brain.	None	None	None	AS6	G3	31.6	TCID50	22.12	IP	IP	5	5	0	NA	100
Miura	2853677	1988	Fujisaki, Y.	National Institute of Animal Health, Ibaraki, Japan.	National Institute of Animal Health, Ibaraki, Japan.	National Institute of Animal Health, Ibaraki, Japan	Ibaraki	Japan	Asia	BALB/c	BALB/c	NA	95	AS6	None	The paper does not report an accession number but only reports that the strain was isolated from swine blood during a field epizootic outbreak of Japanese encephalitis in Japan in 1967 (https://journals.sagepub.com/doi/10.1354/vp.41-1-62?url_ver=Z39.88-2003&rfr_id=ori:rid:crossref.org&rfr_dat=cr_pub%20%200pubmed) and had undergone three passages in the suckling mouse brain.	None	None	None	AS6	G3	31.6	TCID50	22.12	IP	IP	4	4	0	NA	100
Miura	2853677	1988	Fujisaki, Y.	National Institute of Animal Health, Ibaraki, Japan.	National Institute of Animal Health, Ibaraki, Japan.	National Institute of Animal Health, Ibaraki, Japan	Ibaraki	Japan	Asia	C3H/He	C3H/He	NA	95	AS6	None	The paper does not report an accession number but only reports that the strain was isolated from swine blood during a field epizootic outbreak of Japanese encephalitis in Japan in 1967 (https://journals.sagepub.com/doi/10.1354/vp.41-1-62?url_ver=Z39.88-2003&rfr_id=ori:rid:crossref.org&rfr_dat=cr_pub%20%200pubmed) and had undergone three passages in the suckling mouse brain.	None	None	None	AS6	G3	31.6	TCID50	22.12	IP	IP	20	12	8	NA	60
Miura	2853677	1988	Fujisaki, Y.	National Institute of Animal Health, Ibaraki, Japan.	National Institute of Animal Health, Ibaraki, Japan.	National Institute of Animal Health, Ibaraki, Japan	Ibaraki	Japan	Asia	C57BL/6	C57BL/6	NA	95	AS6	None	The paper does not report an accession number but only reports that the strain was isolated from swine blood during a field epizootic outbreak of Japanese encephalitis in Japan in 1967 (https://journals.sagepub.com/doi/10.1354/vp.41-1-62?url_ver=Z39.88-2003&rfr_id=ori:rid:crossref.org&rfr_dat=cr_pub%20%200pubmed) and had undergone three passages in the suckling mouse brain.	None	None	None	AS6	G3	31.6	TCID50	22.12	IP	IP	12	11	1	NA	91.66
Miura	2853677	1988	Fujisaki, Y.	National Institute of Animal Health, Ibaraki, Japan.	National Institute of Animal Health, Ibaraki, Japan.	National Institute of Animal Health, Ibaraki, Japan	Ibaraki	Japan	Asia	ddY	ddY	NA	95	AS6	None	The paper does not report an accession number but only reports that the strain was isolated from swine blood during a field epizootic outbreak of Japanese encephalitis in Japan in 1967 (https://journals.sagepub.com/doi/10.1354/vp.41-1-62?url_ver=Z39.88-2003&rfr_id=ori:rid:crossref.org&rfr_dat=cr_pub%20%200pubmed) and had undergone three passages in the suckling mouse brain.	None	None	None	AS6	G3	31.6	TCID50	22.12	IP	IP	4	4	0	NA	100
Miura	2853677	1988	Fujisaki, Y.	National Institute of Animal Health, Ibaraki, Japan.	National Institute of Animal Health, Ibaraki, Japan.	National Institute of Animal Health, Ibaraki, Japan	Ibaraki	Japan	Asia	KK	KK	NA	95	AS6	None	The paper does not report an accession number but only reports that the strain was isolated from swine blood during a field epizootic outbreak of Japanese encephalitis in Japan in 1967 (https://journals.sagepub.com/doi/10.1354/vp.41-1-62?url_ver=Z39.88-2003&rfr_id=ori:rid:crossref.org&rfr_dat=cr_pub%20%200pubmed) and had undergone three passages in the suckling mouse brain.	None	None	None	AS6	G3	31.6	TCID50	22.12	IP	IP	5	5	0	NA	100
Miura	2853677	1988	Fujisaki, Y.	National Institute of Animal Health, Ibaraki, Japan.	National Institute of Animal Health, Ibaraki, Japan.	National Institute of Animal Health, Ibaraki, Japan	Ibaraki	Japan	Asia	NC	NC	NA	95	AS6	None	The paper does not report an accession number but only reports that the strain was isolated from swine blood during a field epizootic outbreak of Japanese encephalitis in Japan in 1967 (https://journals.sagepub.com/doi/10.1354/vp.41-1-62?url_ver=Z39.88-2003&rfr_id=ori:rid:crossref.org&rfr_dat=cr_pub%20%200pubmed) and had undergone three passages in the suckling mouse brain.	None	None	None	AS6	G3	31.6	TCID50	22.12	IP	IP	3	3	0	NA	100
Miura	2853677	1988	Fujisaki, Y.	National Institute of Animal Health, Ibaraki, Japan.	National Institute of Animal Health, Ibaraki, Japan.	National Institute of Animal Health, Ibaraki, Japan	Ibaraki	Japan	Asia	RR	RR	NA	95	AS6	None	The paper does not report an accession number but only reports that the strain was isolated from swine blood during a field epizootic outbreak of Japanese encephalitis in Japan in 1967 (https://journals.sagepub.com/doi/10.1354/vp.41-1-62?url_ver=Z39.88-2003&rfr_id=ori:rid:crossref.org&rfr_dat=cr_pub%20%200pubmed) and had undergone three passages in the suckling mouse brain.	None	None	None	AS6	G3	31.6	TCID50	22.12	IP	IP	2	2	0	NA	100
Miura	2853677	1988	Fujisaki, Y.	National Institute of Animal Health, Ibaraki, Japan.	National Institute of Animal Health, Ibaraki, Japan.	National Institute of Animal Health, Ibaraki, Japan	Ibaraki	Japan	Asia	AA	AA	NA	95	AS6	None	The paper does not report an accession number but only reports that the strain was isolated from swine blood during a field epizootic outbreak of Japanese encephalitis in Japan in 1967 (https://journals.sagepub.com/doi/10.1354/vp.41-1-62?url_ver=Z39.88-2003&rfr_id=ori:rid:crossref.org&rfr_dat=cr_pub%20%200pubmed) and had undergone three passages in the suckling mouse brain.	None	None	None	AS6	G3	316.2	TCID50	221.34	IP	IP	6	6	0	NA	100
Miura	2853677	1988	Fujisaki, Y.	National Institute of Animal Health, Ibaraki, Japan.	National Institute of Animal Health, Ibaraki, Japan.	National Institute of Animal Health, Ibaraki, Japan	Ibaraki	Japan	Asia	BALB/c	BALB/c	NA	95	AS6	None	The paper does not report an accession number but only reports that the strain was isolated from swine blood during a field epizootic outbreak of Japanese encephalitis in Japan in 1967 (https://journals.sagepub.com/doi/10.1354/vp.41-1-62?url_ver=Z39.88-2003&rfr_id=ori:rid:crossref.org&rfr_dat=cr_pub%20%200pubmed) and had undergone three passages in the suckling mouse brain.	None	None	None	AS6	G3	316.2	TCID50	221.34	IP	IP	4	4	0	NA	100
Miura	2853677	1988	Fujisaki, Y.	National Institute of Animal Health, Ibaraki, Japan.	National Institute of Animal Health, Ibaraki, Japan.	National Institute of Animal Health, Ibaraki, Japan	Ibaraki	Japan	Asia	C3H/He	C3H/He	NA	95	AS6	None	The paper does not report an accession number but only reports that the strain was isolated from swine blood during a field epizootic outbreak of Japanese encephalitis in Japan in 1967 (https://journals.sagepub.com/doi/10.1354/vp.41-1-62?url_ver=Z39.88-2003&rfr_id=ori:rid:crossref.org&rfr_dat=cr_pub%20%200pubmed) and had undergone three passages in the suckling mouse brain.	None	None	None	AS6	G3	316.2	TCID50	221.34	IP	IP	20	8	12	NA	40
Miura	2853677	1988	Fujisaki, Y.	National Institute of Animal Health, Ibaraki, Japan.	National Institute of Animal Health, Ibaraki, Japan.	National Institute of Animal Health, Ibaraki, Japan	Ibaraki	Japan	Asia	C57BL/6	C57BL/6	NA	95	AS6	None	The paper does not report an accession number but only reports that the strain was isolated from swine blood during a field epizootic outbreak of Japanese encephalitis in Japan in 1967 (https://journals.sagepub.com/doi/10.1354/vp.41-1-62?url_ver=Z39.88-2003&rfr_id=ori:rid:crossref.org&rfr_dat=cr_pub%20%200pubmed) and had undergone three passages in the suckling mouse brain.	None	None	None	AS6	G3	316.2	TCID50	221.34	IP	IP	12	11	1	NA	91.66
Miura	2853677	1988	Fujisaki, Y.	National Institute of Animal Health, Ibaraki, Japan.	National Institute of Animal Health, Ibaraki, Japan.	National Institute of Animal Health, Ibaraki, Japan	Ibaraki	Japan	Asia	ddY	ddY	NA	95	AS6	None	The paper does not report an accession number but only reports that the strain was isolated from swine blood during a field epizootic outbreak of Japanese encephalitis in Japan in 1967 (https://journals.sagepub.com/doi/10.1354/vp.41-1-62?url_ver=Z39.88-2003&rfr_id=ori:rid:crossref.org&rfr_dat=cr_pub%20%200pubmed) and had undergone three passages in the suckling mouse brain.	None	None	None	AS6	G3	316.2	TCID50	221.34	IP	IP	4	4	0	NA	100
Miura	2853677	1988	Fujisaki, Y.	National Institute of Animal Health, Ibaraki, Japan.	National Institute of Animal Health, Ibaraki, Japan.	National Institute of Animal Health, Ibaraki, Japan	Ibaraki	Japan	Asia	KK	KK	NA	95	AS6	None	The paper does not report an accession number but only reports that the strain was isolated from swine blood during a field epizootic outbreak of Japanese encephalitis in Japan in 1967 (https://journals.sagepub.com/doi/10.1354/vp.41-1-62?url_ver=Z39.88-2003&rfr_id=ori:rid:crossref.org&rfr_dat=cr_pub%20%200pubmed) and had undergone three passages in the suckling mouse brain.	None	None	None	AS6	G3	316.2	TCID50	221.34	IP	IP	5	5	0	NA	100
Miura	2853677	1988	Fujisaki, Y.	National Institute of Animal Health, Ibaraki, Japan.	National Institute of Animal Health, Ibaraki, Japan.	National Institute of Animal Health, Ibaraki, Japan	Ibaraki	Japan	Asia	NC	NC	NA	95	AS6	None	The paper does not report an accession number but only reports that the strain was isolated from swine blood during a field epizootic outbreak of Japanese encephalitis in Japan in 1967 (https://journals.sagepub.com/doi/10.1354/vp.41-1-62?url_ver=Z39.88-2003&rfr_id=ori:rid:crossref.org&rfr_dat=cr_pub%20%200pubmed) and had undergone three passages in the suckling mouse brain.	None	None	None	AS6	G3	316.2	TCID50	221.34	IP	IP	3	3	0	NA	100
Miura	2853677	1988	Fujisaki, Y.	National Institute of Animal Health, Ibaraki, Japan.	National Institute of Animal Health, Ibaraki, Japan.	National Institute of Animal Health, Ibaraki, Japan	Ibaraki	Japan	Asia	RR	RR	NA	95	AS6	None	The paper does not report an accession number but only reports that the strain was isolated from swine blood during a field epizootic outbreak of Japanese encephalitis in Japan in 1967 (https://journals.sagepub.com/doi/10.1354/vp.41-1-62?url_ver=Z39.88-2003&rfr_id=ori:rid:crossref.org&rfr_dat=cr_pub%20%200pubmed) and had undergone three passages in the suckling mouse brain.	None	None	None	AS6	G3	316.2	TCID50	221.34	IP	IP	2	1	1	NA	50
Miura	2853677	1988	Fujisaki, Y.	National Institute of Animal Health, Ibaraki, Japan.	National Institute of Animal Health, Ibaraki, Japan.	National Institute of Animal Health, Ibaraki, Japan	Ibaraki	Japan	Asia	AA	AA	NA	95	AS6	None	The paper does not report an accession number but only reports that the strain was isolated from swine blood during a field epizootic outbreak of Japanese encephalitis in Japan in 1967 (https://journals.sagepub.com/doi/10.1354/vp.41-1-62?url_ver=Z39.88-2003&rfr_id=ori:rid:crossref.org&rfr_dat=cr_pub%20%200pubmed) and had undergone three passages in the suckling mouse brain.	None	None	None	AS6	G3	3162.2	TCID50	2213.54	IP	IP	6	6	0	NA	100
Miura	2853677	1988	Fujisaki, Y.	National Institute of Animal Health, Ibaraki, Japan.	National Institute of Animal Health, Ibaraki, Japan.	National Institute of Animal Health, Ibaraki, Japan	Ibaraki	Japan	Asia	BALB/c	BALB/c	NA	95	AS6	None	The paper does not report an accession number but only reports that the strain was isolated from swine blood during a field epizootic outbreak of Japanese encephalitis in Japan in 1967 (https://journals.sagepub.com/doi/10.1354/vp.41-1-62?url_ver=Z39.88-2003&rfr_id=ori:rid:crossref.org&rfr_dat=cr_pub%20%200pubmed) and had undergone three passages in the suckling mouse brain.	None	None	None	AS6	G3	3162.2	TCID50	2213.54	IP	IP	4	4	0	NA	100
Miura	2853677	1988	Fujisaki, Y.	National Institute of Animal Health, Ibaraki, Japan.	National Institute of Animal Health, Ibaraki, Japan.	National Institute of Animal Health, Ibaraki, Japan	Ibaraki	Japan	Asia	C3H/He	C3H/He	NA	95	AS6	None	The paper does not report an accession number but only reports that the strain was isolated from swine blood during a field epizootic outbreak of Japanese encephalitis in Japan in 1967 (https://journals.sagepub.com/doi/10.1354/vp.41-1-62?url_ver=Z39.88-2003&rfr_id=ori:rid:crossref.org&rfr_dat=cr_pub%20%200pubmed) and had undergone three passages in the suckling mouse brain.	None	None	None	AS6	G3	3162.2	TCID50	2213.54	IP	IP	14	5	7	NA	35.71
Miura	2853677	1988	Fujisaki, Y.	National Institute of Animal Health, Ibaraki, Japan.	National Institute of Animal Health, Ibaraki, Japan.	National Institute of Animal Health, Ibaraki, Japan	Ibaraki	Japan	Asia	C57BL/6	C57BL/6	NA	95	AS6	None	The paper does not report an accession number but only reports that the strain was isolated from swine blood during a field epizootic outbreak of Japanese encephalitis in Japan in 1967 (https://journals.sagepub.com/doi/10.1354/vp.41-1-62?url_ver=Z39.88-2003&rfr_id=ori:rid:crossref.org&rfr_dat=cr_pub%20%200pubmed) and had undergone three passages in the suckling mouse brain.	None	None	None	AS6	G3	3162.2	TCID50	2213.54	IP	IP	12	10	2	NA	83.33
Miura	2853677	1988	Fujisaki, Y.	National Institute of Animal Health, Ibaraki, Japan.	National Institute of Animal Health, Ibaraki, Japan.	National Institute of Animal Health, Ibaraki, Japan	Ibaraki	Japan	Asia	ddY	ddY	NA	95	AS6	None	The paper does not report an accession number but only reports that the strain was isolated from swine blood during a field epizootic outbreak of Japanese encephalitis in Japan in 1967 (https://journals.sagepub.com/doi/10.1354/vp.41-1-62?url_ver=Z39.88-2003&rfr_id=ori:rid:crossref.org&rfr_dat=cr_pub%20%200pubmed) and had undergone three passages in the suckling mouse brain.	None	None	None	AS6	G3	3162.2	TCID50	2213.54	IP	IP	4	4	0	NA	100
Miura	2853677	1988	Fujisaki, Y.	National Institute of Animal Health, Ibaraki, Japan.	National Institute of Animal Health, Ibaraki, Japan.	National Institute of Animal Health, Ibaraki, Japan	Ibaraki	Japan	Asia	KK	KK	NA	95	AS6	None	The paper does not report an accession number but only reports that the strain was isolated from swine blood during a field epizootic outbreak of Japanese encephalitis in Japan in 1967 (https://journals.sagepub.com/doi/10.1354/vp.41-1-62?url_ver=Z39.88-2003&rfr_id=ori:rid:crossref.org&rfr_dat=cr_pub%20%200pubmed) and had undergone three passages in the suckling mouse brain.	None	None	None	AS6	G3	3162.2	TCID50	2213.54	IP	IP	5	4	1	NA	80
Miura	2853677	1988	Fujisaki, Y.	National Institute of Animal Health, Ibaraki, Japan.	National Institute of Animal Health, Ibaraki, Japan.	National Institute of Animal Health, Ibaraki, Japan	Ibaraki	Japan	Asia	NC	NC	NA	95	AS6	None	The paper does not report an accession number but only reports that the strain was isolated from swine blood during a field epizootic outbreak of Japanese encephalitis in Japan in 1967 (https://journals.sagepub.com/doi/10.1354/vp.41-1-62?url_ver=Z39.88-2003&rfr_id=ori:rid:crossref.org&rfr_dat=cr_pub%20%200pubmed) and had undergone three passages in the suckling mouse brain.	None	None	None	AS6	G3	3162.2	TCID50	2213.54	IP	IP	3	3	0	NA	100
Miura	2853677	1988	Fujisaki, Y.	National Institute of Animal Health, Ibaraki, Japan.	National Institute of Animal Health, Ibaraki, Japan.	National Institute of Animal Health, Ibaraki, Japan	Ibaraki	Japan	Asia	RR	RR	NA	95	AS6	None	The paper does not report an accession number but only reports that the strain was isolated from swine blood during a field epizootic outbreak of Japanese encephalitis in Japan in 1967 (https://journals.sagepub.com/doi/10.1354/vp.41-1-62?url_ver=Z39.88-2003&rfr_id=ori:rid:crossref.org&rfr_dat=cr_pub%20%200pubmed) and had undergone three passages in the suckling mouse brain.	None	None	None	AS6	G3	3162.2	TCID50	2213.54	IP	IP	2	1	1	NA	50
Miura	2853677	1988	Fujisaki, Y.	National Institute of Animal Health, Ibaraki, Japan.	National Institute of Animal Health, Ibaraki, Japan.	National Institute of Animal Health, Ibaraki, Japan	Ibaraki	Japan	Asia	AA	AA	NA	95	AS6	None	The paper does not report an accession number but only reports that the strain was isolated from swine blood during a field epizootic outbreak of Japanese encephalitis in Japan in 1967 (https://journals.sagepub.com/doi/10.1354/vp.41-1-62?url_ver=Z39.88-2003&rfr_id=ori:rid:crossref.org&rfr_dat=cr_pub%20%200pubmed) and had undergone three passages in the suckling mouse brain.	None	None	None	AS6	G3	31622.7	TCID50	22135.9	IP	IP	6	6	0	NA	100
Miura	2853677	1988	Fujisaki, Y.	National Institute of Animal Health, Ibaraki, Japan.	National Institute of Animal Health, Ibaraki, Japan.	National Institute of Animal Health, Ibaraki, Japan	Ibaraki	Japan	Asia	BALB/c	BALB/c	NA	95	AS6	None	The paper does not report an accession number but only reports that the strain was isolated from swine blood during a field epizootic outbreak of Japanese encephalitis in Japan in 1967 (https://journals.sagepub.com/doi/10.1354/vp.41-1-62?url_ver=Z39.88-2003&rfr_id=ori:rid:crossref.org&rfr_dat=cr_pub%20%200pubmed) and had undergone three passages in the suckling mouse brain.	None	None	None	AS6	G3	31622.7	TCID50	22135.9	IP	IP	4	4	0	NA	100
Miura	2853677	1988	Fujisaki, Y.	National Institute of Animal Health, Ibaraki, Japan.	National Institute of Animal Health, Ibaraki, Japan.	National Institute of Animal Health, Ibaraki, Japan	Ibaraki	Japan	Asia	C3H/He	C3H/He	NA	95	AS6	None	The paper does not report an accession number but only reports that the strain was isolated from swine blood during a field epizootic outbreak of Japanese encephalitis in Japan in 1967 (https://journals.sagepub.com/doi/10.1354/vp.41-1-62?url_ver=Z39.88-2003&rfr_id=ori:rid:crossref.org&rfr_dat=cr_pub%20%200pubmed) and had undergone three passages in the suckling mouse brain.	None	None	None	AS6	G3	31622.7	TCID50	22135.9	IP	IP	6	3	3	NA	50
Miura	2853677	1988	Fujisaki, Y.	National Institute of Animal Health, Ibaraki, Japan.	National Institute of Animal Health, Ibaraki, Japan.	National Institute of Animal Health, Ibaraki, Japan	Ibaraki	Japan	Asia	C3H/He	C3H/He	NA	95	AS6	None	The paper does not report an accession number but only reports that the strain was isolated from swine blood during a field epizootic outbreak of Japanese encephalitis in Japan in 1967 (https://journals.sagepub.com/doi/10.1354/vp.41-1-62?url_ver=Z39.88-2003&rfr_id=ori:rid:crossref.org&rfr_dat=cr_pub%20%200pubmed) and had undergone three passages in the suckling mouse brain.	None	None	None	AS6	G3	31622.7	TCID50	22135.9	IP	IP	14	7	5	NA	50
Miura	2853677	1988	Fujisaki, Y.	National Institute of Animal Health, Ibaraki, Japan.	National Institute of Animal Health, Ibaraki, Japan.	National Institute of Animal Health, Ibaraki, Japan	Ibaraki	Japan	Asia	C57BL/6	C57BL/6	NA	95	AS6	None	The paper does not report an accession number but only reports that the strain was isolated from swine blood during a field epizootic outbreak of Japanese encephalitis in Japan in 1967 (https://journals.sagepub.com/doi/10.1354/vp.41-1-62?url_ver=Z39.88-2003&rfr_id=ori:rid:crossref.org&rfr_dat=cr_pub%20%200pubmed) and had undergone three passages in the suckling mouse brain.	None	None	None	AS6	G3	31622.7	TCID50	22135.9	IP	IP	7	6	1	NA	75.7
Miura	2853677	1988	Fujisaki, Y.	National Institute of Animal Health, Ibaraki, Japan.	National Institute of Animal Health, Ibaraki, Japan.	National Institute of Animal Health, Ibaraki, Japan	Ibaraki	Japan	Asia	C57BL/6	C57BL/6	NA	95	AS6	None	The paper does not report an accession number but only reports that the strain was isolated from swine blood during a field epizootic outbreak of Japanese encephalitis in Japan in 1967 (https://journals.sagepub.com/doi/10.1354/vp.41-1-62?url_ver=Z39.88-2003&rfr_id=ori:rid:crossref.org&rfr_dat=cr_pub%20%200pubmed) and had undergone three passages in the suckling mouse brain.	None	None	None	AS6	G3	31622.7	TCID50	22135.9	IP	IP	12	12	0	NA	100
Miura	2853677	1988	Fujisaki, Y.	National Institute of Animal Health, Ibaraki, Japan.	National Institute of Animal Health, Ibaraki, Japan.	National Institute of Animal Health, Ibaraki, Japan	Ibaraki	Japan	Asia	ddY	ddY	NA	95	AS6	None	The paper does not report an accession number but only reports that the strain was isolated from swine blood during a field epizootic outbreak of Japanese encephalitis in Japan in 1967 (https://journals.sagepub.com/doi/10.1354/vp.41-1-62?url_ver=Z39.88-2003&rfr_id=ori:rid:crossref.org&rfr_dat=cr_pub%20%200pubmed) and had undergone three passages in the suckling mouse brain.	None	None	None	AS6	G3	31622.7	TCID50	22135.9	IP	IP	4	4	0	NA	100
Miura	2853677	1988	Fujisaki, Y.	National Institute of Animal Health, Ibaraki, Japan.	National Institute of Animal Health, Ibaraki, Japan.	National Institute of Animal Health, Ibaraki, Japan	Ibaraki	Japan	Asia	KK	KK	NA	95	AS6	None	The paper does not report an accession number but only reports that the strain was isolated from swine blood during a field epizootic outbreak of Japanese encephalitis in Japan in 1967 (https://journals.sagepub.com/doi/10.1354/vp.41-1-62?url_ver=Z39.88-2003&rfr_id=ori:rid:crossref.org&rfr_dat=cr_pub%20%200pubmed) and had undergone three passages in the suckling mouse brain.	None	None	None	AS6	G3	31622.7	TCID50	22135.9	IP	IP	5	3	2	NA	100
Miura	2853677	1988	Fujisaki, Y.	National Institute of Animal Health, Ibaraki, Japan.	National Institute of Animal Health, Ibaraki, Japan.	National Institute of Animal Health, Ibaraki, Japan	Ibaraki	Japan	Asia	NC	NC	NA	95	AS6	None	The paper does not report an accession number but only reports that the strain was isolated from swine blood during a field epizootic outbreak of Japanese encephalitis in Japan in 1967 (https://journals.sagepub.com/doi/10.1354/vp.41-1-62?url_ver=Z39.88-2003&rfr_id=ori:rid:crossref.org&rfr_dat=cr_pub%20%200pubmed) and had undergone three passages in the suckling mouse brain.	None	None	None	AS6	G3	31622.7	TCID50	22135.9	IP	IP	4	4	0	NA	100
Miura	2853677	1988	Fujisaki, Y.	National Institute of Animal Health, Ibaraki, Japan.	National Institute of Animal Health, Ibaraki, Japan.	National Institute of Animal Health, Ibaraki, Japan	Ibaraki	Japan	Asia	RR	RR	NA	95	AS6	None	The paper does not report an accession number but only reports that the strain was isolated from swine blood during a field epizootic outbreak of Japanese encephalitis in Japan in 1967 (https://journals.sagepub.com/doi/10.1354/vp.41-1-62?url_ver=Z39.88-2003&rfr_id=ori:rid:crossref.org&rfr_dat=cr_pub%20%200pubmed) and had undergone three passages in the suckling mouse brain.	None	None	None	AS6	G3	31622.7	TCID50	22135.9	IP	IP	2	2	0	NA	100
Miura	2853677	1988	Fujisaki, Y.	National Institute of Animal Health, Ibaraki, Japan.	National Institute of Animal Health, Ibaraki, Japan.	National Institute of Animal Health, Ibaraki, Japan	Ibaraki	Japan	Asia	AA	AA	NA	95	AS6	None	The paper does not report an accession number but only reports that the strain was isolated from swine blood during a field epizootic outbreak of Japanese encephalitis in Japan in 1967 (https://journals.sagepub.com/doi/10.1354/vp.41-1-62?url_ver=Z39.88-2003&rfr_id=ori:rid:crossref.org&rfr_dat=cr_pub%20%200pubmed) and had undergone three passages in the suckling mouse brain.	None	None	None	AS6	G3	316228	TCID50	221359	IP	IP	5	5	0	NA	100
Miura	2853677	1988	Fujisaki, Y.	National Institute of Animal Health, Ibaraki, Japan.	National Institute of Animal Health, Ibaraki, Japan.	National Institute of Animal Health, Ibaraki, Japan	Ibaraki	Japan	Asia	BALB/c	BALB/c	NA	95	AS6	None	The paper does not report an accession number but only reports that the strain was isolated from swine blood during a field epizootic outbreak of Japanese encephalitis in Japan in 1967 (https://journals.sagepub.com/doi/10.1354/vp.41-1-62?url_ver=Z39.88-2003&rfr_id=ori:rid:crossref.org&rfr_dat=cr_pub%20%200pubmed) and had undergone three passages in the suckling mouse brain.	None	None	None	AS6	G3	316228	TCID50	221359	IP	IP	4	4	0	NA	100
Miura	2853677	1988	Fujisaki, Y.	National Institute of Animal Health, Ibaraki, Japan.	National Institute of Animal Health, Ibaraki, Japan.	National Institute of Animal Health, Ibaraki, Japan	Ibaraki	Japan	Asia	C3H/He	C3H/He	NA	95	AS6	None	The paper does not report an accession number but only reports that the strain was isolated from swine blood during a field epizootic outbreak of Japanese encephalitis in Japan in 1967 (https://journals.sagepub.com/doi/10.1354/vp.41-1-62?url_ver=Z39.88-2003&rfr_id=ori:rid:crossref.org&rfr_dat=cr_pub%20%200pubmed) and had undergone three passages in the suckling mouse brain.	None	None	None	AS6	G3	316228	TCID50	221359	IP	IP	14	6	8	NA	42.85
Miura	2853677	1988	Fujisaki, Y.	National Institute of Animal Health, Ibaraki, Japan.	National Institute of Animal Health, Ibaraki, Japan.	National Institute of Animal Health, Ibaraki, Japan	Ibaraki	Japan	Asia	C57BL/6	C57BL/6	NA	95	AS6	None	The paper does not report an accession number but only reports that the strain was isolated from swine blood during a field epizootic outbreak of Japanese encephalitis in Japan in 1967 (https://journals.sagepub.com/doi/10.1354/vp.41-1-62?url_ver=Z39.88-2003&rfr_id=ori:rid:crossref.org&rfr_dat=cr_pub%20%200pubmed) and had undergone three passages in the suckling mouse brain.	None	None	None	AS6	G3	316228	TCID50	221359	IP	IP	12	10	2	NA	83.33
Miura	2853677	1988	Fujisaki, Y.	National Institute of Animal Health, Ibaraki, Japan.	National Institute of Animal Health, Ibaraki, Japan.	National Institute of Animal Health, Ibaraki, Japan	Ibaraki	Japan	Asia	ddY	ddY	NA	95	AS6	None	The paper does not report an accession number but only reports that the strain was isolated from swine blood during a field epizootic outbreak of Japanese encephalitis in Japan in 1967 (https://journals.sagepub.com/doi/10.1354/vp.41-1-62?url_ver=Z39.88-2003&rfr_id=ori:rid:crossref.org&rfr_dat=cr_pub%20%200pubmed) and had undergone three passages in the suckling mouse brain.	None	None	None	AS6	G3	316228	TCID50	221359	IP	IP	4	4	0	NA	100
Miura	2853677	1988	Fujisaki, Y.	National Institute of Animal Health, Ibaraki, Japan.	National Institute of Animal Health, Ibaraki, Japan.	National Institute of Animal Health, Ibaraki, Japan	Ibaraki	Japan	Asia	KK	KK	NA	95	AS6	None	The paper does not report an accession number but only reports that the strain was isolated from swine blood during a field epizootic outbreak of Japanese encephalitis in Japan in 1967 (https://journals.sagepub.com/doi/10.1354/vp.41-1-62?url_ver=Z39.88-2003&rfr_id=ori:rid:crossref.org&rfr_dat=cr_pub%20%200pubmed) and had undergone three passages in the suckling mouse brain.	None	None	None	AS6	G3	316228	TCID50	221359	IP	IP	5	5	0	NA	100
Miura	2853677	1988	Fujisaki, Y.	National Institute of Animal Health, Ibaraki, Japan.	National Institute of Animal Health, Ibaraki, Japan.	National Institute of Animal Health, Ibaraki, Japan	Ibaraki	Japan	Asia	NC	NC	NA	95	AS6	None	The paper does not report an accession number but only reports that the strain was isolated from swine blood during a field epizootic outbreak of Japanese encephalitis in Japan in 1967 (https://journals.sagepub.com/doi/10.1354/vp.41-1-62?url_ver=Z39.88-2003&rfr_id=ori:rid:crossref.org&rfr_dat=cr_pub%20%200pubmed) and had undergone three passages in the suckling mouse brain.	None	None	None	AS6	G3	316228	TCID50	221359	IP	IP	3	2	1	NA	66.66
Miura	2853677	1988	Fujisaki, Y.	National Institute of Animal Health, Ibaraki, Japan.	National Institute of Animal Health, Ibaraki, Japan.	National Institute of Animal Health, Ibaraki, Japan	Ibaraki	Japan	Asia	RR	RR	NA	95	AS6	None	The paper does not report an accession number but only reports that the strain was isolated from swine blood during a field epizootic outbreak of Japanese encephalitis in Japan in 1967 (https://journals.sagepub.com/doi/10.1354/vp.41-1-62?url_ver=Z39.88-2003&rfr_id=ori:rid:crossref.org&rfr_dat=cr_pub%20%200pubmed) and had undergone three passages in the suckling mouse brain.	None	None	None	AS6	G3	316228	TCID50	221359	IP	IP	2	1	1	NA	50
Miura	2853677	1988	Fujisaki, Y.	National Institute of Animal Health, Ibaraki, Japan.	National Institute of Animal Health, Ibaraki, Japan.	National Institute of Animal Health, Ibaraki, Japan	Ibaraki	Japan	Asia	AA	AA	NA	95	AS6	None	The paper does not report an accession number but only reports that the strain was isolated from swine blood during a field epizootic outbreak of Japanese encephalitis in Japan in 1967 (https://journals.sagepub.com/doi/10.1354/vp.41-1-62?url_ver=Z39.88-2003&rfr_id=ori:rid:crossref.org&rfr_dat=cr_pub%20%200pubmed) and had undergone three passages in the suckling mouse brain.	None	None	None	AS6	G3	3.16228e+06	TCID50	2.21359e+06	IP	IP	5	5	0	NA	100
Miura	2853677	1988	Fujisaki, Y.	National Institute of Animal Health, Ibaraki, Japan.	National Institute of Animal Health, Ibaraki, Japan.	National Institute of Animal Health, Ibaraki, Japan	Ibaraki	Japan	Asia	BALB/c	BALB/c	NA	95	AS6	None	The paper does not report an accession number but only reports that the strain was isolated from swine blood during a field epizootic outbreak of Japanese encephalitis in Japan in 1967 (https://journals.sagepub.com/doi/10.1354/vp.41-1-62?url_ver=Z39.88-2003&rfr_id=ori:rid:crossref.org&rfr_dat=cr_pub%20%200pubmed) and had undergone three passages in the suckling mouse brain.	None	None	None	AS6	G3	3.16228e+06	TCID50	2.21359e+06	IP	IP	3	3	0	NA	100
Miura	2853677	1988	Fujisaki, Y.	National Institute of Animal Health, Ibaraki, Japan.	National Institute of Animal Health, Ibaraki, Japan.	National Institute of Animal Health, Ibaraki, Japan	Ibaraki	Japan	Asia	C3H/He	C3H/He	NA	95	AS6	None	The paper does not report an accession number but only reports that the strain was isolated from swine blood during a field epizootic outbreak of Japanese encephalitis in Japan in 1967 (https://journals.sagepub.com/doi/10.1354/vp.41-1-62?url_ver=Z39.88-2003&rfr_id=ori:rid:crossref.org&rfr_dat=cr_pub%20%200pubmed) and had undergone three passages in the suckling mouse brain.	None	None	None	AS6	G3	3.16228e+06	TCID50	2.21359e+06	IP	IP	9	4	5	NA	44.4
Miura	2853677	1988	Fujisaki, Y.	National Institute of Animal Health, Ibaraki, Japan.	National Institute of Animal Health, Ibaraki, Japan.	National Institute of Animal Health, Ibaraki, Japan	Ibaraki	Japan	Asia	C3H/He	C3H/He	NA	95	AS6	None	The paper does not report an accession number but only reports that the strain was isolated from swine blood during a field epizootic outbreak of Japanese encephalitis in Japan in 1967 (https://journals.sagepub.com/doi/10.1354/vp.41-1-62?url_ver=Z39.88-2003&rfr_id=ori:rid:crossref.org&rfr_dat=cr_pub%20%200pubmed) and had undergone three passages in the suckling mouse brain.	None	None	None	AS6	G3	3.16228e+06	TCID50	2.21359e+06	IP	IP	14	2	12	NA	14.28
Miura	2853677	1988	Fujisaki, Y.	National Institute of Animal Health, Ibaraki, Japan.	National Institute of Animal Health, Ibaraki, Japan.	National Institute of Animal Health, Ibaraki, Japan	Ibaraki	Japan	Asia	C57BL/6	C57BL/6	NA	95	AS6	None	The paper does not report an accession number but only reports that the strain was isolated from swine blood during a field epizootic outbreak of Japanese encephalitis in Japan in 1967 (https://journals.sagepub.com/doi/10.1354/vp.41-1-62?url_ver=Z39.88-2003&rfr_id=ori:rid:crossref.org&rfr_dat=cr_pub%20%200pubmed) and had undergone three passages in the suckling mouse brain.	None	None	None	AS6	G3	3.16228e+06	TCID50	2.21359e+06	IP	IP	6	5	1	NA	83.33
Miura	2853677	1988	Fujisaki, Y.	National Institute of Animal Health, Ibaraki, Japan.	National Institute of Animal Health, Ibaraki, Japan.	National Institute of Animal Health, Ibaraki, Japan	Ibaraki	Japan	Asia	C57BL/6	C57BL/6	NA	95	AS6	None	The paper does not report an accession number but only reports that the strain was isolated from swine blood during a field epizootic outbreak of Japanese encephalitis in Japan in 1967 (https://journals.sagepub.com/doi/10.1354/vp.41-1-62?url_ver=Z39.88-2003&rfr_id=ori:rid:crossref.org&rfr_dat=cr_pub%20%200pubmed) and had undergone three passages in the suckling mouse brain.	None	None	None	AS6	G3	3.16228e+06	TCID50	2.21359e+06	IP	IP	10	8	2	NA	80
Miura	2853677	1988	Fujisaki, Y.	National Institute of Animal Health, Ibaraki, Japan.	National Institute of Animal Health, Ibaraki, Japan.	National Institute of Animal Health, Ibaraki, Japan	Ibaraki	Japan	Asia	ddY	ddY	NA	95	AS6	None	The paper does not report an accession number but only reports that the strain was isolated from swine blood during a field epizootic outbreak of Japanese encephalitis in Japan in 1967 (https://journals.sagepub.com/doi/10.1354/vp.41-1-62?url_ver=Z39.88-2003&rfr_id=ori:rid:crossref.org&rfr_dat=cr_pub%20%200pubmed) and had undergone three passages in the suckling mouse brain.	None	None	None	AS6	G3	3.16228e+06	TCID50	2.21359e+06	IP	IP	4	4	0	NA	100
Miura	2853677	1988	Fujisaki, Y.	National Institute of Animal Health, Ibaraki, Japan.	National Institute of Animal Health, Ibaraki, Japan.	National Institute of Animal Health, Ibaraki, Japan	Ibaraki	Japan	Asia	KK	KK	NA	95	AS6	None	The paper does not report an accession number but only reports that the strain was isolated from swine blood during a field epizootic outbreak of Japanese encephalitis in Japan in 1967 (https://journals.sagepub.com/doi/10.1354/vp.41-1-62?url_ver=Z39.88-2003&rfr_id=ori:rid:crossref.org&rfr_dat=cr_pub%20%200pubmed) and had undergone three passages in the suckling mouse brain.	None	None	None	AS6	G3	3.16228e+06	TCID50	2.21359e+06	IP	IP	5	4	1	NA	80
Miura	2853677	1988	Fujisaki, Y.	National Institute of Animal Health, Ibaraki, Japan.	National Institute of Animal Health, Ibaraki, Japan.	National Institute of Animal Health, Ibaraki, Japan	Ibaraki	Japan	Asia	NC	NC	NA	95	AS6	None	The paper does not report an accession number but only reports that the strain was isolated from swine blood during a field epizootic outbreak of Japanese encephalitis in Japan in 1967 (https://journals.sagepub.com/doi/10.1354/vp.41-1-62?url_ver=Z39.88-2003&rfr_id=ori:rid:crossref.org&rfr_dat=cr_pub%20%200pubmed) and had undergone three passages in the suckling mouse brain.	None	None	None	AS6	G3	3.16228e+06	TCID50	2.21359e+06	IP	IP	3	3	0	NA	100
Miura	2853677	1988	Fujisaki, Y.	National Institute of Animal Health, Ibaraki, Japan.	National Institute of Animal Health, Ibaraki, Japan.	National Institute of Animal Health, Ibaraki, Japan	Ibaraki	Japan	Asia	RR	RR	NA	95	AS6	None	The paper does not report an accession number but only reports that the strain was isolated from swine blood during a field epizootic outbreak of Japanese encephalitis in Japan in 1967 (https://journals.sagepub.com/doi/10.1354/vp.41-1-62?url_ver=Z39.88-2003&rfr_id=ori:rid:crossref.org&rfr_dat=cr_pub%20%200pubmed) and had undergone three passages in the suckling mouse brain.	None	None	None	AS6	G3	3.16228e+06	TCID50	2.21359e+06	IP	IP	2	1	1	NA	50
Miura	2853677	1988	Fujisaki, Y.	National Institute of Animal Health, Ibaraki, Japan.	National Institute of Animal Health, Ibaraki, Japan.	National Institute of Animal Health, Ibaraki, Japan	Ibaraki	Japan	Asia	AA	AA	NA	95	AS6	None	The paper does not report an accession number but only reports that the strain was isolated from swine blood during a field epizootic outbreak of Japanese encephalitis in Japan in 1967 (https://journals.sagepub.com/doi/10.1354/vp.41-1-62?url_ver=Z39.88-2003&rfr_id=ori:rid:crossref.org&rfr_dat=cr_pub%20%200pubmed) and had undergone three passages in the suckling mouse brain.	None	None	None	AS6	G3	3.16228e+07	TCID50	2.21359e+07	IP	IP	4	4	0	NA	100
Miura	2853677	1988	Fujisaki, Y.	National Institute of Animal Health, Ibaraki, Japan.	National Institute of Animal Health, Ibaraki, Japan.	National Institute of Animal Health, Ibaraki, Japan	Ibaraki	Japan	Asia	BALB/c	BALB/c	NA	95	AS6	None	The paper does not report an accession number but only reports that the strain was isolated from swine blood during a field epizootic outbreak of Japanese encephalitis in Japan in 1967 (https://journals.sagepub.com/doi/10.1354/vp.41-1-62?url_ver=Z39.88-2003&rfr_id=ori:rid:crossref.org&rfr_dat=cr_pub%20%200pubmed) and had undergone three passages in the suckling mouse brain.	None	None	None	AS6	G3	3.16228e+07	TCID50	2.21359e+07	IP	IP	4	4	0	NA	100
Miura	2853677	1988	Fujisaki, Y.	National Institute of Animal Health, Ibaraki, Japan.	National Institute of Animal Health, Ibaraki, Japan.	National Institute of Animal Health, Ibaraki, Japan	Ibaraki	Japan	Asia	C3H/He	C3H/He	NA	95	AS6	None	The paper does not report an accession number but only reports that the strain was isolated from swine blood during a field epizootic outbreak of Japanese encephalitis in Japan in 1967 (https://journals.sagepub.com/doi/10.1354/vp.41-1-62?url_ver=Z39.88-2003&rfr_id=ori:rid:crossref.org&rfr_dat=cr_pub%20%200pubmed) and had undergone three passages in the suckling mouse brain.	None	None	None	AS6	G3	3.16228e+07	TCID50	2.21359e+07	IP	IP	14	1	13	NA	7.14
Miura	2853677	1988	Fujisaki, Y.	National Institute of Animal Health, Ibaraki, Japan.	National Institute of Animal Health, Ibaraki, Japan.	National Institute of Animal Health, Ibaraki, Japan	Ibaraki	Japan	Asia	C57BL/6	C57BL/6	NA	95	AS6	None	The paper does not report an accession number but only reports that the strain was isolated from swine blood during a field epizootic outbreak of Japanese encephalitis in Japan in 1967 (https://journals.sagepub.com/doi/10.1354/vp.41-1-62?url_ver=Z39.88-2003&rfr_id=ori:rid:crossref.org&rfr_dat=cr_pub%20%200pubmed) and had undergone three passages in the suckling mouse brain.	None	None	None	AS6	G3	3.16228e+07	TCID50	2.21359e+07	IP	IP	5	4	1	NA	80
Miura	2853677	1988	Fujisaki, Y.	National Institute of Animal Health, Ibaraki, Japan.	National Institute of Animal Health, Ibaraki, Japan.	National Institute of Animal Health, Ibaraki, Japan	Ibaraki	Japan	Asia	ddY	ddY	NA	95	AS6	None	The paper does not report an accession number but only reports that the strain was isolated from swine blood during a field epizootic outbreak of Japanese encephalitis in Japan in 1967 (https://journals.sagepub.com/doi/10.1354/vp.41-1-62?url_ver=Z39.88-2003&rfr_id=ori:rid:crossref.org&rfr_dat=cr_pub%20%200pubmed) and had undergone three passages in the suckling mouse brain.	None	None	None	AS6	G3	3.16228e+07	TCID50	2.21359e+07	IP	IP	4	4	0	NA	100
Miura	2853677	1988	Fujisaki, Y.	National Institute of Animal Health, Ibaraki, Japan.	National Institute of Animal Health, Ibaraki, Japan.	National Institute of Animal Health, Ibaraki, Japan	Ibaraki	Japan	Asia	KK	KK	NA	95	AS6	None	The paper does not report an accession number but only reports that the strain was isolated from swine blood during a field epizootic outbreak of Japanese encephalitis in Japan in 1967 (https://journals.sagepub.com/doi/10.1354/vp.41-1-62?url_ver=Z39.88-2003&rfr_id=ori:rid:crossref.org&rfr_dat=cr_pub%20%200pubmed) and had undergone three passages in the suckling mouse brain.	None	None	None	AS6	G3	3.16228e+07	TCID50	2.21359e+07	IP	IP	5	3	0	NA	60
Miura	2853677	1988	Fujisaki, Y.	National Institute of Animal Health, Ibaraki, Japan.	National Institute of Animal Health, Ibaraki, Japan.	National Institute of Animal Health, Ibaraki, Japan	Ibaraki	Japan	Asia	NC	NC	NA	95	AS6	None	The paper does not report an accession number but only reports that the strain was isolated from swine blood during a field epizootic outbreak of Japanese encephalitis in Japan in 1967 (https://journals.sagepub.com/doi/10.1354/vp.41-1-62?url_ver=Z39.88-2003&rfr_id=ori:rid:crossref.org&rfr_dat=cr_pub%20%200pubmed) and had undergone three passages in the suckling mouse brain.	None	None	None	AS6	G3	3.16228e+07	TCID50	2.21359e+07	IP	IP	3	1	2	NA	33.33
Miura	2853677	1988	Fujisaki, Y.	National Institute of Animal Health, Ibaraki, Japan.	National Institute of Animal Health, Ibaraki, Japan.	National Institute of Animal Health, Ibaraki, Japan	Ibaraki	Japan	Asia	RR	RR	NA	95	AS6	None	The paper does not report an accession number but only reports that the strain was isolated from swine blood during a field epizootic outbreak of Japanese encephalitis in Japan in 1967 (https://journals.sagepub.com/doi/10.1354/vp.41-1-62?url_ver=Z39.88-2003&rfr_id=ori:rid:crossref.org&rfr_dat=cr_pub%20%200pubmed) and had undergone three passages in the suckling mouse brain.	None	None	None	AS6	G3	3.16228e+07	TCID50	2.21359e+07	IP	IP	2	2	0	NA	100
Zhang	2557383	1989	Wenyu, Ma	Department of Microbiology, Fourth Military Medical University Xian, Shannxi, China.	Fourth Military Medical University Xian, Shannxi, China.	Fourth Military Medical University Xian, Xian, China	Xian	China	Asia	Swiss	Swiss	Both	18	JI	None	Unable to find accession number. No genomes isolated in NE China in 1981.	None	None	None	JI	G3	20000	TCID50	14000	IP	IP	15	0	15	NA	0	NA
Zhang	2557383	1989	Wenyu, Ma	Department of Microbiology, Fourth Military Medical University Xian, Shannxi, China.	Fourth Military Medical University Xian, Shannxi, China.	Fourth Military Medical University Xian, Xian, China	Xian	China	Asia	Swiss	Swiss	Both	18	P3	None	Resolved as the P3 prototype strain	full	U47032.1	AAB18951.1	P3	G3	20000	TCID50	14000	IP	IP	15	0	15	NA	0	NA
Zhang	2557383	1989	Wenyu, Ma	Department of Microbiology, Fourth Military Medical University Xian, Shannxi, China.	Fourth Military Medical University Xian, Shannxi, China.	Fourth Military Medical University Xian, Xian, China	Xian	China	Asia	Swiss	Swiss	Both	18	SA14	None	Resolved as the SA14 prototype strain	full	U14163.1	AAA21436.1	SA14	G3	20000	TCID50	14000	IP	IP	15	0	15	NA	0	NA
Zhang	2557383	1989	Wenyu, Ma	Department of Microbiology, Fourth Military Medical University Xian, Shannxi, China.	Fourth Military Medical University Xian, Shannxi, China.	Fourth Military Medical University Xian, Xian, China	Xian	China	Asia	Swiss	Swiss	Both	18	SA14	None	Resolved as the SA14 prototype strain	full	U14163.1	AAA21436.1	SA14	G3	20000	TCID50	14000	IP	IP	15	0	15	NA	0	NA
Zhang	2557383	1989	Wenyu, Ma	Department of Microbiology, Fourth Military Medical University Xian, Shannxi, China.	Fourth Military Medical University Xian, Shannxi, China.	Fourth Military Medical University Xian, Xian, China	Xian	China	Asia	Swiss	Swiss	Both	18	SA14	None	Resolved as the SA14 prototype strain	full	U14163.1	AAA21436.1	SA14	G3	20000	TCID50	14000	IP	IP	15	0	15	NA	0	NA
Zhang	2557383	1989	Wenyu, Ma	Department of Microbiology, Fourth Military Medical University Xian, Shannxi, China.	Fourth Military Medical University Xian, Shannxi, China.	Fourth Military Medical University Xian, Xian, China	Xian	China	Asia	Swiss	Swiss	Both	18	SA14	None	Resolved as the SA14 prototype strain	full	U14163.1	AAA21436.1	SA14	G3	20000	TCID50	14000	IP	IP	15	0	15	NA	0	NA
Zhang	2557383	1989	Wenyu, Ma	Department of Microbiology, Fourth Military Medical University Xian, Shannxi, China.	Fourth Military Medical University Xian, Shannxi, China.	Fourth Military Medical University Xian, Xian, China	Xian	China	Asia	Swiss	Swiss	Both	18	SA14	None	Resolved as the SA14 prototype strain	full	U14163.1	AAA21436.1	SA14	G3	20000	TCID50	14000	IP	IP	15	0	15	NA	0	NA
Zhang	2557383	1989	Wenyu, Ma	Department of Microbiology, Fourth Military Medical University Xian, Shannxi, China.	Fourth Military Medical University Xian, Shannxi, China.	Fourth Military Medical University Xian, Xian, China	Xian	China	Asia	Swiss	Swiss	Both	18	SA14	None	Resolved as the SA14 prototype strain	full	U14163.1	AAA21436.1	SA14	G3	20000	TCID50	14000	IP	IP	15	0	15	NA	0	NA
Zhang	2557383	1989	Wenyu, Ma	Department of Microbiology, Fourth Military Medical University Xian, Shannxi, China.	Fourth Military Medical University Xian, Shannxi, China.	Fourth Military Medical University Xian, Xian, China	Xian	China	Asia	Swiss	Swiss	Both	18	SA14	None	Resolved as the SA14 prototype strain	full	U14163.1	AAA21436.1	SA14	G3	20000	TCID50	14000	IP	IP	15	0	15	NA	0	NA
Zhang	2557383	1989	Wenyu, Ma	Department of Microbiology, Fourth Military Medical University Xian, Shannxi, China.	Fourth Military Medical University Xian, Shannxi, China.	Fourth Military Medical University Xian, Xian, China	Xian	China	Asia	Swiss	Swiss	Both	18	SA14	None	Resolved as the SA14 prototype strain	full	U14163.1	AAA21436.1	SA14	G3	20000	TCID50	14000	IP	IP	15	0	15	NA	0	NA
Zhang	2557383	1989	Wenyu, Ma	Department of Microbiology, Fourth Military Medical University Xian, Shannxi, China.	Fourth Military Medical University Xian, Shannxi, China.	Fourth Military Medical University Xian, Xian, China	Xian	China	Asia	Swiss	Swiss	Both	18	JI	None	Unable to find accession number. No genomes isolated in NE China in 1981.	None	None	None	JI	G3	100000	TCID50	70000	SC	SC	15	0	15	NA	0	NA
Zhang	2557383	1989	Wenyu, Ma	Department of Microbiology, Fourth Military Medical University Xian, Shannxi, China.	Fourth Military Medical University Xian, Shannxi, China.	Fourth Military Medical University Xian, Xian, China	Xian	China	Asia	Swiss	Swiss	Both	18	P3	None	Resolved as the P3 prototype strain	full	U47032.1	AAB18951.1	P3	G3	100000	TCID50	70000	SC	SC	15	0	15	NA	0	NA
Zhang	2557383	1989	Wenyu, Ma	Department of Microbiology, Fourth Military Medical University Xian, Shannxi, China.	Fourth Military Medical University Xian, Shannxi, China.	Fourth Military Medical University Xian, Xian, China	Xian	China	Asia	Swiss	Swiss	Both	18	SA14	None	Resolved as the SA14 prototype strain	full	U14163.1	AAA21436.1	SA14	G3	100000	TCID50	70000	SC	SC	15	0	15	NA	0	NA
Miura	2165769	1990	Fujisaki, Y.	National Institute of Animal Health, Tsukuba, Japan.	National Institute of Animal Health, Tsukuba, Japan	National Institute of Animal Health, Tsukuba, Japan	Tsukuba	Japan	Asia	F1 (hybrid)	C57BL/6	NA	95	AS6	None	The paper does not report an accession number but only reports that the strain was isolated from swine blood during a field epizootic outbreak of Japanese encephalitis in Japan in 1967 (https://journals.sagepub.com/doi/10.1354/vp.41-1-62?url_ver=Z39.88-2003&rfr_id=ori:rid:crossref.org&rfr_dat=cr_pub%20%200pubmed) and had undergone three passages in the suckling mouse brain.	None	None	None	AS6	G3	1000	LD50		IP	IP	38	33	5	NA	87
Miura	2165769	1990	Fujisaki, Y.	National Institute of Animal Health, Tsukuba, Japan.	National Institute of Animal Health, Tsukuba, Japan	National Institute of Animal Health, Tsukuba, Japan	Tsukuba	Japan	Asia	F1 x B6 (hybrid)	C57BL/6	NA	95	AS6	None	The paper does not report an accession number but only reports that the strain was isolated from swine blood during a field epizootic outbreak of Japanese encephalitis in Japan in 1967 (https://journals.sagepub.com/doi/10.1354/vp.41-1-62?url_ver=Z39.88-2003&rfr_id=ori:rid:crossref.org&rfr_dat=cr_pub%20%200pubmed) and had undergone three passages in the suckling mouse brain.	None	None	None	AS6	G3	1000	LD50		IP	IP	40	33	7	NA	83
Miura	2165769	1990	Fujisaki, Y.	National Institute of Animal Health, Tsukuba, Japan.	National Institute of Animal Health, Tsukuba, Japan	National Institute of Animal Health, Tsukuba, Japan	Tsukuba	Japan	Asia	F1 x C3 (hybrid)	C57BL/6	NA	95	AS6	None	The paper does not report an accession number but only reports that the strain was isolated from swine blood during a field epizootic outbreak of Japanese encephalitis in Japan in 1967 (https://journals.sagepub.com/doi/10.1354/vp.41-1-62?url_ver=Z39.88-2003&rfr_id=ori:rid:crossref.org&rfr_dat=cr_pub%20%200pubmed) and had undergone three passages in the suckling mouse brain.	None	None	None	AS6	G3	1000	LD50		IP	IP	40	18	22	NA	45
Miura	2165769	1990	Fujisaki, Y.	National Institute of Animal Health, Tsukuba, Japan.	National Institute of Animal Health, Tsukuba, Japan	National Institute of Animal Health, Tsukuba, Japan	Tsukuba	Japan	Asia	C3H/He	C57BL/6	NA	95	AS6	None	The paper does not report an accession number but only reports that the strain was isolated from swine blood during a field epizootic outbreak of Japanese encephalitis in Japan in 1967 (https://journals.sagepub.com/doi/10.1354/vp.41-1-62?url_ver=Z39.88-2003&rfr_id=ori:rid:crossref.org&rfr_dat=cr_pub%20%200pubmed) and had undergone three passages in the suckling mouse brain.	None	None	None	AS6	G3	1000	LD50		IP	IP	45	8	37	NA	18
Miura	2165769	1990	Fujisaki, Y.	National Institute of Animal Health, Tsukuba, Japan.	National Institute of Animal Health, Tsukuba, Japan	National Institute of Animal Health, Tsukuba, Japan	Tsukuba	Japan	Asia	C57BL/6	C57BL/6	NA	95	AS6	None	The paper does not report an accession number but only reports that the strain was isolated from swine blood during a field epizootic outbreak of Japanese encephalitis in Japan in 1967 (https://journals.sagepub.com/doi/10.1354/vp.41-1-62?url_ver=Z39.88-2003&rfr_id=ori:rid:crossref.org&rfr_dat=cr_pub%20%200pubmed) and had undergone three passages in the suckling mouse brain.	None	None	None	AS6	G3	1000	LD50		IP	IP	57	51	6	NA	89
Miura	2165769	1990	Fujisaki, Y.	National Institute of Animal Health, Tsukuba, Japan.	National Institute of Animal Health, Tsukuba, Japan	National Institute of Animal Health, Tsukuba, Japan	Tsukuba	Japan	Asia	F2 (hybrid)	C57BL/6	NA	95	AS6	None	The paper does not report an accession number but only reports that the strain was isolated from swine blood during a field epizootic outbreak of Japanese encephalitis in Japan in 1967 (https://journals.sagepub.com/doi/10.1354/vp.41-1-62?url_ver=Z39.88-2003&rfr_id=ori:rid:crossref.org&rfr_dat=cr_pub%20%200pubmed) and had undergone three passages in the suckling mouse brain.	None	None	None	AS6	G3	1000	LD50		IP	IP	112	80	32	NA	72
Srivastava	1664035	1991	Igarashi, A.	Department of Virology, Nagasaki University, Japan	Nagasaki University, Nagasaki, Japan	Nagasaki University, Nagasaki, Japan	Nagasaki	Japan	Asia	CBF57-Black	C57BL/6	NA	45	JaOArB18BP72	None	Unable to find accession number.	None	None	None	JaOArB18BP72	G3	100	PFU	100	IP	IP	8	8	0	14	100
Srivastava	1664035	1991	Igarashi, A.	Department of Virology, Nagasaki University, Japan	Nagasaki University, Nagasaki, Japan	Nagasaki University, Nagasaki, Japan	Nagaskai	Japan	Asia	CBF57-Black	C57BL/6	NA	45	JaOArB18BP72	None	Unable to find accession number.	None	None	None	JaOArB18BP72	G3	100	PFU	100	IP	IP	9	1	8	14	11.11
Cecilia	1704661	1991	Gould, E.	Institute of Virology and Environmental Microbiology, Oxford, United Kingdom	Institute of Virology and Environmental Microbiology, Oxford, United Kingdom	Institute of Virology and Environmental Microbiology, Oxford, United Kingdom	Oxford	UK	Europe	Swiss TO strain	Swiss	Female	21	Sarawak	None	No accession number; not sequenced or possible to determine similarity as per author Ernie Gould	None	None	None	Sarawak	G3	100	LD50		IC	IC	10	0	10	7	0
Cecilia	1704661	1991	Gould, E.	Institute of Virology and Environmental Microbiology, Oxford, United Kingdom	Institute of Virology and Environmental Microbiology, Oxford, United Kingdom	Institute of Virology and Environmental Microbiology, Oxford, United Kingdom	Oxford	UK	Europe	Swiss TO strain	Swiss	Female	21	Sarawak	None	No accession number; not sequenced or possible to determine similarity as per author Ernie Gould	None	None	None	Sarawak	G3	100	LD50		IP	IP	10	0	10	7	0
Sumiyoshi	1501281	1992	Trent, D.	Division of Vector-Borne Infectious Diseases, Centers for Disease Control and Prevention, Public Health Service,U.S. Department of Health and Human Services, Fort Collins, Colorado	Division of Vector-Borne Infectious Diseases, Centers for Disease Control and Prevention, Public Health Service,U.S. Department of Health and Human Services, Fort Collins, Colorado	Centers for Disease Control and Prevention, Fort Collins, Colorado	Fort Collins	USA	N.America	Swiss ICR	Swiss	Male	21	JaOArS982	None	Referenced a previous article by their group - https://www.sciencedirect.com/science/article/pii/0042682287901449	full	M18370.1	AAA81554.1	JaOArS982	G3	100	PFU	100	IP+sham IC	IP+sham IC	8	1	7	15	12.5
Murali-Krishna	8627259	1996	Manjunath, R.	Department of Biochemistry, Indian Institute of Science, Bangalore, India.	Department of Biochemistry, Indian Institute of Science, Bangalore, India.	Department of Biochemistry, Indian Institute of Science, Bangalore, India.	Bangalore	India	Asia	BALB/c	BALB/c	NA	4	P20778	None	Resolved as the p20778 prototype strain	full	AF080251	AAC29474.1	P20778	G3	10	LD50		IC	IC	6	0	6	12	0
Murali-Krishna	8627259	1996	Manjunath, R.	Department of Biochemistry, Indian Institute of Science, Bangalore, India.	Department of Biochemistry, Indian Institute of Science, Bangalore, India.	Department of Biochemistry, Indian Institute of Science, Bangalore, India.	Bangalore	India	Asia	BALB/c	BALB/c	NA	40	P20778	None	Resolved as the p20778 prototype strain	full	AF080251	AAC29474.1	P20778	G3	10	LD50		IC	IC	10	0	10	7	0
Murali-Krishna	8627259	1996	Manjunath, R.	Department of Biochemistry, Indian Institute of Science, Bangalore, India.	Department of Biochemistry, Indian Institute of Science, Bangalore, India.	Department of Biochemistry, Indian Institute of Science, Bangalore, India.	Bangalore	India	Asia	BALB/c	BALB/c	NA	40	P20778	None	Resolved as the p20778 prototype strain	full	AF080251	AAC29474.1	P20778	G3	10	LD50		IC	IC	19	1	18	7	5.26
Murali-Krishna	8627259	1996	Manjunath, R.	Department of Biochemistry, Indian Institute of Science, Bangalore, India.	Department of Biochemistry, Indian Institute of Science, Bangalore, India.	Department of Biochemistry, Indian Institute of Science, Bangalore, India.	Bangalore	India	Asia	BALB/c	BALB/c	NA	4	P20778	None	Resolved as the p20778 prototype strain	full	AF080251	AAC29474.1	P20778	G3	10	LD50		IP	IP	5	0	5	12	0
Lin	9188590	1997	Liao, C.L.	Department of Microbiology and Immunology, National Defense Medical Center, Taipei, Taiwan	National Defense Medical Center and Institute of Biomedical Sciences, Academia Sinica, Taipei, Taiwan	National Defense Medical Center and Institute of Biomedical Sciences, Academia Sinica, Taipei, Taiwan	Taipei	Taiwan	Asia	BALB/c	BALB/c	Female	28	RP9	None	Resolved as the RP9 prototype strain	full	DQ648597	ABG36930.1	RP9	G3	100000	PFU	100000	IP+sham IC	IP+sham IC	20	6	14	8	30
Lin	9188590	1997	Liao, C.L.	Department of Microbiology and Immunology, National Defense Medical Center, Taipei, Taiwan	National Defense Medical Center and Institute of Biomedical Sciences, Academia Sinica, Taipei, Taiwan	National Defense Medical Center and Institute of Biomedical Sciences, Academia Sinica, Taipei, Taiwan	Taipei	Taiwan	Asia	BALB/c	BALB/c	Female	28	RP9	None	Resolved as the RP9 prototype strain	full	DQ648597	ABG36930.1	RP9	G3	100000	PFU	100000	IP+sham IC	IP+sham IC	20	14	6	7.5	70
Lin	9420215	1998	Chiang, H.Y.	Department of Microbiology and Immunology, National Defense Medical Center, Taipei, Taiwan	National Defense Medical Center and Institute of Biomedical Sciences, Academia Sinica, Taipei, Taiwan	National Defense Medical Center and Institute of Biomedical Sciences, Academia Sinica, Taipei, Taiwan	Taipei	Taiwan	Asia	ICR	ICR	Female	70	RP9	None	Resolved as the RP9 prototype strain	full	DQ648597	ABG36930.1	RP9	G3	20000000	PFU	20000000	IP	IP	12	2	10	21	16.6667
Konishi	9573260	1998	Mason, P.W.	Department of Medical Zoology, Kobe University School of Medicine, Kobe 650, Japan	Department of Medical Zoology, Kobe University School of Medicine, Kobe, Japan		Kobe	Japan	Asia	ICR	ICR	Female	28	P3	None	Resolved as the P3 prototype strain	full	U47032.1	AAB18951.1	P3	G3	10000	LD50		IP	IP	5	0	5	21	0
Konishi	9573260	1998	Mason, P.W.	Department of Medical Zoology, Kobe University School of Medicine, Kobe 650, Japan	Department of Medical Zoology, Kobe University School of Medicine, Kobe, Japan		Kobe	Japan	Asia	ICR	ICR	Female	28	P3	None	Resolved as the P3 prototype strain	full	U47032.1	AAB18951.1	P3	G3	10000	LD50		IP	IP	5	0	5	21	0
Chang	10756038	2000	Davis, B.	Division of Vector-Borne Infectious Diseases, Centers for Disease Control and Prevention, Public Health Service,U.S. Department of Health and Human Services, Fort Collins, Colorado	Division of Vector-Borne Infectious Diseases, Centers for Disease Control and Prevention, Public Health Service,U.S. Department of Health and Human Services, Fort Collins, Colorado	Centers for Disease Control and Prevention, Fort Collins, Colorado	Fort Collins	USA	N.America	ICR	ICR	Both	3	SA14	None	Resolved as the SA14 prototype strain	full	U14163.1	AAA21436.1	SA14	G3	50000	PFU	50000	IP	IP	10	3	7	8	30
Saxena	10762444	2000	Mathur, A.	Postgraduate Department of Microbiology, King George's Medical College, Lucknow, India.	King Georges Medical College, Lucknow, India	King Georges Medical College, Lucknow, India	Lucknow	India	Asia	Swiss Albino	Swiss	NA	42	78668A	None	The paper does not report an accession number but only reports that the strain was isolated from by Mathur et al India 1981. A partial sequence has been uploaded - https://www.ncbi.nlm.nih.gov/nuccore/D00977?%3Fdb=nucleotide	partial	D00977.1	BAA28908.1	78668A	G3	100000	LD50		IC	IC	20	14	6	11	70
Broom	10797383	2000	Hall, R.A.	Department of Microbiology, University of Western Australia, QEII Medical Centre, Nedlands, Perth, Western Australia	Department of Microbiology, University of Western Australia, QEII Medical Centre, Nedlands, Perth, Western Australia	University of Western Australia, QEII Medical Centre, Perth, Western Australia	Perth	Australia	Australia	BALB/c	BALB/c	NA	20	Nakayama	None	Resolved as the Nakayama prototype strain	full	EF571853.1	ABQ52691.1	Nakayama	G3	1000	PFU	1000	IP	IP	10	1	9	7.3	10
Dewasthaly	11556718	2001	Gore, M.M.	National Institute of Virology, Pune, India	Encephalitis Group, National Institute of Virology, Pune, India.	National Institute of Virology, Pune, India	Pune	India	Asia	BALB/c	BALB/c	NA	10	733913	None	AB379813 but is a partial sequences. A blast search suggests that the strain is highly similar to GP78 = AF075723.1	partial	AB379813.1	BAG07406.1	733913	G3	2.25	LD50		IP	IP	4	0	4	7	0
Pan	11689627	2001	Tao, M.H.	National Defense Medical Center, Taipei, Taiwan.	National Defense Medical Center and Institute of Biomedical Sciences, Academia Sinica, Taipei, Taiwan	National Defense Medical Center and Institute of Biomedical Sciences, Academia Sinica, Taipei, Taiwan	Taipei	Taiwan	Asia	C3H/HeN	C3H/He	Female	91	Beijing1	None	Resolved as the Beijing1 prototype strain	full	L48961.1	No protein sequence.	Beijing1	G3	30000000	PFU	30000000	IP	IP	6	0	6	6	0
Wu	11907199	2002	Lin, Y.L.	Institute of Biomedical Sciences, Academia Sinica, Taipei, Taiwan, Republic of China.	National Defense Medical Center and Institute of Biomedical Sciences, Academia Sinica, Taipei, Taiwan	National Defense Medical Center and Institute of Biomedical Sciences, Academia Sinica, Taipei, Taiwan	Taipei	Taiwan	Asia	ICR	ICR	Female	46	RP9	None	Resolved as the RP9 prototype strain	full	DQ648597	ABG36930.1	RP9	G3	100000	PFU	100000	IP+sham IC	IP+sham IC	14	1	13	21	7.14
Yeh	12433308	2002	Chiang, C.H.	National Defence Medical Center, Taipei, Taiwan	National Defense Medical Center and Institute of Biomedical Sciences, Academia Sinica, Taipei, Taiwan	National Defense Medical Center and Institute of Biomedical Sciences, Academia Sinica, Taipei, Taiwan	Taipei	Taiwan	Asia	BALB/c	BALB/c	Female	25	RP9	None	Resolved as the RP9 prototype strain	full	DQ648597	ABG36930.1	RP9	G3	100000	PFU	100000	IP	IP	10	0	10	14	0
Saini	12610124	2003	Vrati, S.	Virology Laboratory, National Institute of Immunology, New Delhi, India.	National Institute of Immunology, New Delhi, India	National Institute of Immunology, New Delhi, India	Delhi	India	Asia	FVB/J	FVB/J	NA	42	JaOAr	None	No complete genome sequence but the strain is closely related to JaOArS983	None	None	None	JaOAr	G3	10	LD50		SC	SC	6	0	6	20	0
Saxena	12856920	2003	Srivastava, R.C.	Postgraduate Department of Microbiology, King George's Medical College, Lucknow, India	King Georges Medical College, Lucknow, India	King Georges Medical College, Lucknow, India	Lucknow	India	Asia	Swiss Albino	Swiss	NA	30	78668A	None	The paper does not report an accession number but only reports that the strain was isolated from by Mathur et al India 1981. A partial sequence has been uploaded - https://www.ncbi.nlm.nih.gov/nuccore/D00977?%3Fdb=nucleotide	partial	D00977.1	BAA28908.1	78668A	G3	39811	LD50		IC	IC	20	0	20	5.57	0
Wu	15063569	2004	Tao, M.H.	National Defense Medical Center, Taipei, Taiwan	National Defense Medical Center and Institute of Biomedical Sciences, Academia Sinica, Taipei, Taiwan	National Defense Medical Center and Institute of Biomedical Sciences, Academia Sinica, Taipei, Taiwan	Taipei	Taiwan	Asia	C3H/HeN	C3H/He	Female	92	Beijing1	None	Resolved as the Beijing1 prototype strain	full	L48961.1	No protein sequence.	Beijing1	G3	15000000	PFU	15000000	IP	IP	4	0	4	10	0
Wu	15063569	2004	Tao, M.H.	National Defense Medical Center, Taipei, Taiwan	National Defense Medical Center and Institute of Biomedical Sciences, Academia Sinica, Taipei, Taiwan	National Defense Medical Center and Institute of Biomedical Sciences, Academia Sinica, Taipei, Taiwan	Taipei	Taiwan	Asia	C3H/HeN	C3H/He	Female	92	Beijing1	None	Resolved as the Beijing1 prototype strain	full	L48961.1	No protein sequence.	Beijing1	G3	15000000	PFU	15000000	IP	IP	4	0	4	10	0
Mutoh	15193385	2004	Kojima, A.	Department of Pathology, National Institute of Infectious Diseases, Toyama, Shinjuku-ku, Tokyo, Japan.	Department of Virology, National Institute of Infectious Diseases, Tokyo, Japan	National Institute of Infectious Diseases, Tokyo, Japan	Tokyo	Japan	Asia	ddY	ddY	NA	42	Beijing1	None	Resolved as the Beijing1 prototype strain	full	L48961.1	No protein sequence.	Beijing1	G3	10000	PFU	10000	IP+sham IC	IP+sham IC	5	2	3	16	60
Mutoh	15193385	2004	Kojima, A.	Department of Pathology, National Institute of Infectious Diseases, Toyama, Shinjuku-ku, Tokyo, Japan.	Department of Virology, National Institute of Infectious Diseases, Tokyo, Japan	National Institute of Infectious Diseases, Tokyo, Japan	Tokyo	Japan	Asia	ddY	ddY	NA	42	Beijing1	None	Resolved as the Beijing1 prototype strain	full	L48961.1	No protein sequence.	Beijing1	G3	100000	PFU	100000	IP+sham IC	IP+sham IC	5	2	3	16	60
Mutoh	15193385	2004	Kojima, A.	Department of Pathology, National Institute of Infectious Diseases, Toyama, Shinjuku-ku, Tokyo, Japan.	Department of Virology, National Institute of Infectious Diseases, Tokyo, Japan	National Institute of Infectious Diseases, Tokyo, Japan	Tokyo	Japan	Asia	ddY	ddY	NA	42	Beijing1	None	Resolved as the Beijing1 prototype strain	full	L48961.1	No protein sequence.	Beijing1	G3	1000000	PFU	1000000	IP+sham IC	IP+sham IC	5	0	0	9	0
Mutoh	15193385	2004	Kojima, A.	Department of Pathology, National Institute of Infectious Diseases, Toyama, Shinjuku-ku, Tokyo, Japan.	Department of Virology, National Institute of Infectious Diseases, Tokyo, Japan	National Institute of Infectious Diseases, Tokyo, Japan	Tokyo	Japan	Asia	ddY	ddY	NA	42	Beijing1	None	Resolved as the Beijing1 prototype strain	full	L48961.1	No protein sequence.	Beijing1	G3	5000000	PFU	5000000	IP+sham IC	IP+sham IC	10	0	10	6	0
Mutoh	15193385	2004	Kojima, A.	Department of Pathology, National Institute of Infectious Diseases, Toyama, Shinjuku-ku, Tokyo, Japan.	Department of Virology, National Institute of Infectious Diseases, Tokyo, Japan	National Institute of Infectious Diseases, Tokyo, Japan	Tokyo	Japan	Asia	ddY	ddY	NA	42	Beijing1	None	Resolved as the Beijing1 prototype strain	full	L48961.1	No protein sequence.	Beijing1	G3	10000000	PFU	10000000	IP+sham IC	IP+sham IC	5	0	0	7	0
Mathenge	15302944	2004	Morita, K.	Department of Virology, Institute of Tropical Medicine, Nagasaki University, Sakamoto, Nagasaki City, Japan.	Nagasaki University, Nagasaki, Japan	Nagasaki University, Nagasaki, Japan	Nagasaki	Japan	Asia	C57BL/6	C57BL/6	Male	25	JaOArS982	None	Reported isolation from a Culexmosquito pool in Osaka, Japan in 1982	full	M18370.1	AAA81554.1	JaOArS982	G3	100000	PFU	100000	IC	IC	4	0	4	7	0
Mathenge	15302944	2004	Morita, K.	Department of Virology, Institute of Tropical Medicine, Nagasaki University, Sakamoto, Nagasaki City, Japan.	Nagasaki University, Nagasaki, Japan	Nagasaki University, Nagasaki, Japan	Nagasaki	Japan	Asia	C57BL/6	C57BL/6	Male	25	JaOArS982	None	Reported isolation from a Culexmosquito pool in Osaka, Japan in 1982	full	M18370.1	AAA81554.1	JaOArS982	G3	10000000	PFU	10000000	IP	IP	4	1	3	14	25
Wu	15322338	2004	Zhang, H.	Key Laboratory of Molecular Virology and Immunology, Institut Pasteur of Shanghai, Shanghai Institutes for Biological Sciences, Chinese Academy of Sciences, Shanghai, 20025, China.	Institut Pasteur of Shanghai, Shanghai Institutes for Biological Sciences, Shanghai, China	Institut Pasteur of Shanghai, Shanghai Institutes for Biological Sciences, Shanghai, China	Shanghai	China	Asia	BALB/c	BALB/c	Both	42	SA14	None	Resolved as the SA14 prototype strain	full	U14163.1	AAA21436.1	SA14	G3	100	LD50		IP	IP	8	0	8	10	0
Mori	15731239	2005	Matsuura, Y.	Research Center for Emerging Infectious Diseases, Research Institute for Microbial Diseases, Osaka University, Osaka, Japan.	National Institute of Biomedical Innovation, Osaka	National Institute of Biomedical Innovation, Osaka, Japan	Osaka	Japan	Asia	ICR	ICR	Female	21	AT31	None	Resolved as the AT31 prototype strain	full	AB196923	BAD81039.1	AT31	G3	100000	PFU	100000	IP	IP	10	1	9	21	10
Lee	16309754	2006	Lobigs, M.	Department of Emerging Pathogens and Vaccines, John Curtin School of Medical Research, The Australian National University, Canberra, Australia.	Department of Emerging Pathogens and Vaccines, John Curtin School of Medical Research, The Australian National University, Canberra, Australia.	The Australian National University, Canberra, Australia	Canberra	Australia	Australia	C57BL/6	C57BL/6	NA	42	Nakayama	None	Resolved as the Nakayama prototype strain	full	EF571853.1	ABQ52691.1	Nakayama	G3	15000000	PFU	15000000	IV	IV	18	0	18	9	0
Lee	16309754	2006	Lobigs, M.	Department of Emerging Pathogens and Vaccines, John Curtin School of Medical Research, The Australian National University, Canberra, Australia.	Department of Emerging Pathogens and Vaccines, John Curtin School of Medical Research, The Australian National University, Canberra, Australia.	The Australian National University, Canberra, Australia	Canberra	Australia	Australia	C57BL/6	C57BL/6	NA	42	Nakayama	None	Resolved as the Nakayama prototype strain	full	EF571853.1	ABQ52691.1	Nakayama	G3	15000000	PFU	15000000	IV	IV	19	0	19	9	0
Lee	16309754	2006	Lobigs, M.	Department of Emerging Pathogens and Vaccines, John Curtin School of Medical Research, The Australian National University, Canberra, Australia.	Department of Emerging Pathogens and Vaccines, John Curtin School of Medical Research, The Australian National University, Canberra, Australia.	The Australian National University, Canberra, Australia	Canberra	Australia	Australia	C57BL/6	C57BL/6	NA	42	Nakayama	None	Resolved as the Nakayama prototype strain	full	EF571853.1	ABQ52691.1	Nakayama	G3	15000000	PFU	15000000	IV	IV	37	3	34	5.7	8
Wu	16949850	2006	Chan, Y.L.	Department of Food Science, National Taiwan Ocean University, 2, Pei Ning Road, Keelung 202, Taiwan.	National Taiwan Ocean University, Keelung, Taiwan.	National Taiwan Ocean University, Keelung, Taiwan	Keelung	Taiwan	Asia	C3H/HeN	C3H/He	Female	49	Beijing1	None	Resolved as the Beijing1 prototype strain	full	L48961.1	No protein sequence.	Beijing1	G3	15000000	PFU	15000000	IP+sham IC	IP+sham IC	10	0	10	8	0
Wu	16949850	2006	Chan, Y.L.	Department of Food Science, National Taiwan Ocean University, 2, Pei Ning Road, Keelung 202, Taiwan.	National Taiwan Ocean University, Keelung, Taiwan.	National Taiwan Ocean University, Keelung, Taiwan	Keelung	Taiwan	Asia	C3H/HeN	C3H/He	Female	49	Beijing1	None	Resolved as the Beijing1 prototype strain	full	L48961.1	No protein sequence.	Beijing1	G3	15000000	PFU	15000000	IP+sham IC	IP+sham IC	10	0	10	10	0
Wu	16949850	2006	Chan, Y.L.	Department of Food Science, National Taiwan Ocean University, 2, Pei Ning Road, Keelung 202, Taiwan.	National Taiwan Ocean University, Keelung, Taiwan.	National Taiwan Ocean University, Keelung, Taiwan	Keelung	Taiwan	Asia	C3H/HeN	C3H/He	Female	49	Beijing1	None	Resolved as the Beijing1 prototype strain	full	L48961.1	No protein sequence.	Beijing1	G3	15000000	PFU	15000000	IP+sham IC	IP+sham IC	10	0	10	9	0
Chambers	17521693	2007	Nickells, J.A.	Department of Molecular Microbiology and Immunology, St. Louis University School of Medicine, St. Louis	Department of Molecular Microbiology and Immunology, St. Louis University School of Medicine, St. Louis	St Louis University School of Medicine, St Louis, USA	St.Louis	USA	N.America	C57BL/6	C57BL/6	Both	35	Nakayama	None	Resolved as the Nakayama prototype strain	full	EF571853.1	ABQ52691.1	Nakayama	G3	20000	PFU	20000	IC	IC	12	0	12	5.9	0
Swarup	17576830	2007	Basu, A.	National Brain Research Centre, Manesar, Haryana, India.	National Brain Research Centre, Manesar, Haryana, India.	National Brain Research Centre, Manesar, Haryana, India	Manesar	India	Asia	BALB/c	BALB/c	Both	42	GP78	None	Resolved as the GP78 prototype strain	full	AF075723.1	AAC27708.1	GP78	G3	350000	PFU	350000	IV	IV	15	0	15	9	0
Appaiahgari	17579579	2007	Vrati, S.	Virology Laboratory, National Institute of Immunology, New Delhi, India.	National Institute of Immunology, New Delhi, India	National Institute of Immunology, New Delhi, India	Delhi	India	Asia	BALB/c	BALB/c	NA	7	JaOArS982	None	References a previous article https://pubmed.ncbi.nlm.nih.gov/10423134/	full	M18370.1	AAA81554.1	JaOArS982	G3	1000	PFU	1000	IC	IC	8	0	8	6	0
Appaiahgari	17579579	2007	Vrati, S.	Virology Laboratory, National Institute of Immunology, New Delhi, India.	National Institute of Immunology, New Delhi, India	National Institute of Immunology, New Delhi, India	Delhi	India	Asia	BALB/c	BALB/c	NA	7	JaOArS982	None	References a previous article https://pubmed.ncbi.nlm.nih.gov/10423134/	full	M18370.1	AAA81554.1	JaOArS982	G3	1000	PFU	1000	IC	IC	12	0	12	6	0
Swarup	17666051	2007	Basu, A.	National Brain Research Centre, Manesar, Haryana, India.	National Brain Research Centre, Manesar, Haryana, India.	National Brain Research Centre, Manesar, Haryana, India	Manesar	India	Asia	BALB/c	BALB/c	Both	25	GP78	None	Reported that the strain was initially obtained from Dr Sudhanshu Vrati (National Institute of Immunology, New Delhi, India) and further propagated in suckling BALB/c mice.	full	AF075723.1	AAC27708.1	GP78	G3	350000	PFU	350000	IV	IV	6	0	6	9	0
Lin	17876533	2008	Chen, W.J.	Department of Medical Laboratory Science and Biotechnology, China Medical University, Taichung 404, Taiwan	China Medical University, Taichung, Taiwan	China Medical University, Taichung, Taiwan	Taichung	Taiwan	Asia	BALB/c	BALB/c	Female	28	Beijing1	None	References a previous article https://www.sciencedirect.com/science/article/pii/S0168170297000981?via%3Dihub	full	L48961.1	No protein sequence	Beijing1	G3	5000000	PFU	5000000	IP	IP	4	1	3	26	25
Martina	18069096	2008	Osterhaus, A.D.	Erasmus Medical Center, Institute of Virology, Rotterdam, The Netherlands.	Erasmus Medical Center, Institute of Virology, Rotterdam, The Netherlands.	Erasmus Medical Center, Institute of Virology, Rotterdam, The Netherlands	Rotterdam	The Netherlands	Europe	C57BL/6	C57BL/6	NA		Beijing1	None	References a previous article https://www.sciencedirect.com/science/article/pii/S0168170297000981?via%3Dihub	full	L48961.1	No protein sequence	Beijing1	G3	10000	TCID50	7000	SC	SC	5	0	5	11	0
Saxena	18074098	2008	Dhole, T.N.	Department of Microbiology, Sanjay Gandhi Postgraduate Institute of Medical Sciences, Lucknow, India.	Department of Microbiology, Sanjay Gandhi Postgraduate Institute of Medical Sciences, Lucknow, India.	Sanjay Gandhi Postgraduate Institute of Medical Sciences, Lucknow, India	Lucknow	India	Asia	BALB/c	BALB/c	Female	49	78668A	None	The paper does not report an accession number but only reports that the strain was isolated from by Mathur et al India 1981. A partial sequence has been uploaded - https://www.ncbi.nlm.nih.gov/nuccore/D00977?%3Fdb=nucleotide	partial	D00977.1	BAA28908.1	78668A	G3	3000000	PFU	3000000	IC	IC	12	0	12	NA	0
Okamoto	18180081	2008	Mori, Y.	Laboratory of Virology and Vaccinology, Division of Biomedical Research, National Institute of Biomedical Innovation, Osaka 567-0085, Japan.	National Institute of Biomedical Innovation, Osaka	National Institute of Biomedical Innovation, Osaka, Japan	Osaka	Japan	Asia	BALB/c	BALB/c	Female	28	JaTH160	None	Resolved as the JaTH160 prototype strain	full	AB269326	BAF02840.1	JaTH160	G3	300000	PFU	300000	IP	IP	10	2	8	20	20
Okamoto	18180081	2008	Mori, Y.	Laboratory of Virology and Vaccinology, Division of Biomedical Research, National Institute of Biomedical Innovation, Osaka 567-0085, Japan.	National Institute of Biomedical Innovation, Osaka	National Institute of Biomedical Innovation, Osaka, Japan	Osaka	Japan	Asia	BALB/c	BALB/c	Female	28	JaTH160	None	Resolved as the JaTH160 prototype strain	full	AB269326	BAF02840.1	JaTH160	G3	300000	PFU	300000	IP	IP	10	0	10	11	0
Okamoto	18180081	2008	Mori, Y.	Laboratory of Virology and Vaccinology, Division of Biomedical Research, National Institute of Biomedical Innovation, Osaka 567-0085, Japan.	National Institute of Biomedical Innovation, Osaka	National Institute of Biomedical Innovation, Osaka, Japan	Osaka	Japan	Asia	BALB/c	BALB/c	Female	28	JaTH160	None	Resolved as the JaTH160 prototype strain	full	AB269326	BAF02840.1	JaTH160	G3	300000	PFU	300000	IP	IP	31	0	31	11	0
Mishra	18208541	2008	Basu, A.	National Brain Research Centre, Manesar, Haryana, India.	National Brain Research Centre, Manesar, Haryana, India.	National Brain Research Centre, Manesar, Haryana, India	Manesar	India	Asia	BALB/c	BALB/c	Both	35	GP78	None	Resolved as the GP78 prototype strain	full	AF075723.1	AAC27708.1	GP78	G3	300000	PFU	300000	IV	IV	15	0	15	9	0
Mishra	18208541	2008	Basu, A.	National Brain Research Centre, Manesar, Haryana, India.	National Brain Research Centre, Manesar, Haryana, India.	National Brain Research Centre, Manesar, Haryana, India	Manesar	India	Asia	BALB/c	BALB/c	Both	35	GP78	None	Resolved as the GP78 prototype strain	full	AF075723.1	AAC27708.1	GP78	G3	300000	PFU	300000	IV	IV	15	0	15	9	0
Mishra	18208541	2008	Basu, A.	National Brain Research Centre, Manesar, Haryana, India.	National Brain Research Centre, Manesar, Haryana, India.	National Brain Research Centre, Manesar, Haryana, India	Manesar	India	Asia	BALB/c	BALB/c	Both	35	GP78	None	Resolved as the GP78 prototype strain	full	AF075723.1	AAC27708.1	GP78	G3	300000	PFU	300000	IV	IV	15	0	15	9	0
Fujii	18219133	2008	Kurane, I.	Department of Virology, National Institute of Infectious Diseases, Tokyo, Japan.	Department of Virology, National Institute of Infectious Diseases, Tokyo, Japan	National Institute of Infectious Diseases, Tokyo, Japan	Tokyo	Japan	Asia	C3H/HeSlc	C3H/He	Female	4	JaTH160	None	Resolved as the JaTH160 prototype strain	full	AB269326	BAF02840.1	JaTH160	G3	10	PFU	10	IP	IP	5	5	0	18	100
Fujii	18219133	2008	Kurane, I.	Department of Virology, National Institute of Infectious Diseases, Tokyo, Japan.	Department of Virology, National Institute of Infectious Diseases, Tokyo, Japan	National Institute of Infectious Diseases, Tokyo, Japan	Tokyo	Japan	Asia	C3H/HeSlc	C3H/He	Female	4	JaTH160	None	Resolved as the JaTH160 prototype strain	full	AB269326	BAF02840.1	JaTH160	G3	100	PFU	100	IP	IP	5	4	1	18	80
Fujii	18219133	2008	Kurane, I.	Department of Virology, National Institute of Infectious Diseases, Tokyo, Japan.	Department of Virology, National Institute of Infectious Diseases, Tokyo, Japan	National Institute of Infectious Diseases, Tokyo, Japan	Tokyo	Japan	Asia	C3H/HeSlc	C3H/He	Female	4	JaTH160	None	Resolved as the JaTH160 prototype strain	full	AB269326	BAF02840.1	JaTH160	G3	1000	PFU	1000	IP	IP	5	0	5	12	0
Fujii	18219133	2008	Kurane, I.	Department of Virology, National Institute of Infectious Diseases, Tokyo, Japan.	Department of Virology, National Institute of Infectious Diseases, Tokyo, Japan	National Institute of Infectious Diseases, Tokyo, Japan	Tokyo	Japan	Asia	C3H/HeSlc	C3H/He	Female	4	JaTH160	None	Resolved as the JaTH160 prototype strain	full	AB269326	BAF02840.1	JaTH160	G3	10000	PFU	10000	IP	IP	5	0	5	13	0
Fujii	18219133	2008	Kurane, I.	Department of Virology, National Institute of Infectious Diseases, Tokyo, Japan.	Department of Virology, National Institute of Infectious Diseases, Tokyo, Japan	National Institute of Infectious Diseases, Tokyo, Japan	Tokyo	Japan	Asia	C3H/HeSlc	C3H/He	Female	4	JaTH160	None	Resolved as the JaTH160 prototype strain	full	AB269326	BAF02840.1	JaTH160	G3	100000	PFU	100000	IP	IP	5	0	5	13	0
Fujii	18219133	2008	Kurane, I.	Department of Virology, National Institute of Infectious Diseases, Tokyo, Japan.	Department of Virology, National Institute of Infectious Diseases, Tokyo, Japan	National Institute of Infectious Diseases, Tokyo, Japan	Tokyo	Japan	Asia	C3H/HeSlc	C3H/He	Female	4	JaTH160	None	Resolved as the JaTH160 prototype strain	full	AB269326	BAF02840.1	JaTH160	G3	1000000	PFU	1000000	IP	IP	5	0	5	11	0
Swarup	18230688	2008	Basu, A.	National Brain Research Centre, Manesar, Haryana, India.	National Brain Research Centre, Manesar, Haryana, India.	National Brain Research Centre, Manesar, Haryana, India	Manesar	India	Asia	BALB/c	BALB/c	Both	32	GP78	None	Resolved as the GP78 prototype strain	full	AF075723.1	AAC27708.1	GP78	G3	300000	PFU	300000	IV	IV	15	0	15	8	0
Biswas	19264621	2009	Gore, M.M.	National Institute of Virology, Pune, India	Encephalitis Group, National Institute of Virology, Pune, India.	National Institute of Virology, Pune, India	Pune	India	Asia	BALB/c	BALB/c	NA	14	733913	None	AB379813 but is a partial sequences. A blast search suggests that the strain is highly similar to GP78 = AF075723.1	partial	AB379813.1	BAG07406.1	733913	G3	50	LD50		IP	IP	18	1	17	16	5.55556	1
Biswas	19264621	2009	Gore, M.M.	National Institute of Virology, Pune, India	Encephalitis Group, National Institute of Virology, Pune, India.	National Institute of Virology, Pune, India	Pune	India	Asia	BALB/c	BALB/c	NA	14	733913	None	AB379813 but is a partial sequences. A blast search suggests that the strain is highly similar to GP78 = AF075723.1	partial	AB379813.1	BAG07406.1	733913	G3	50	LD50		IP	IP	18	1	17	16	5.55556	1
Cheng	19331858	2009	Wu, C.J.	National Defense Medical Center, Taipei, Taiwan.	National Defense Medical Center and Institute of Biomedical Sciences, Academia Sinica, Taipei, Taiwan	National Defense Medical Center and Institute of Biomedical Sciences, Academia Sinica, Taipei, Taiwan	Taipei	Taiwan	Asia	C3H/HeN	C3H/He	Female	6	Beijing1	None	References a previous article https://www.sciencedirect.com/science/article/pii/S0168170297000981?via%3Dihub	full	L48961.1	No protein sequence	Beijing1	G3	50	LD50		IP	IP	20	0	20	6	0	1
Liang	19366580	2009	Lin, Y.L.	National Defense Medical Center, Taipei, Taiwan.	National Defense Medical Center and Institute of Biomedical Sciences, Academia Sinica, Taipei, Taiwan	National Defense Medical Center and Institute of Biomedical Sciences, Academia Sinica, Taipei, Taiwan	Taipei	Taiwan	Asia	C57BL/6	C57BL/6	NA	4	RP9	None	Resolved as the RP9 prototype strain	full	DQ648597	ABG36930.1	RP9	G3	10000	PFU	10000	IP	IP	13	4	9	30	30
Upadhyaya	19504623	2009	Manjunath, R.	Department of Biochemistry, Indian Institute of Science, Bangalore, India	Department of Neurovirology, National Institute of Mental Health and Neurosciences, Bangalore, India	National Institute of Mental Health and Neurosciences, Bangalore, India	Bangalore	India	Asia	BALB/C	BALB/c	Female	49	P20778	None	Resolved as the p20778 prototype strain	full	AF080251	AAC29474.1	P20778	G3	100	PFU	100	IC	IC	5	0	5	11	0
Huang	19656560	2009	Wu, C.J.	National Defense Medical Center, Taipei, Taiwan.	National Defense Medical Center and Institute of Biomedical Sciences, Academia Sinica, Taipei, Taiwan	National Defense Medical Center and Institute of Biomedical Sciences, Academia Sinica, Taipei, Taiwan	Taipei	Taiwan	Asia	C3H/HeN	C3H/He	Female	84	Beijing1	None	References a previous article https://www.sciencedirect.com/science/article/pii/S0168170297000981?via%3Dihub	full	L48961.1	No protein sequence	Beijing1	G3	50	LD50		IP	IP	20	20	0	15	100
Huang	19656560	2009	Wu, C.J.	National Defense Medical Center, Taipei, Taiwan.	National Defense Medical Center and Institute of Biomedical Sciences, Academia Sinica, Taipei, Taiwan	National Defense Medical Center and Institute of Biomedical Sciences, Academia Sinica, Taipei, Taiwan	Taipei	Taiwan	Asia	C3H/HeN	C3H/He	Female	84	Beijing1	None	References a previous article https://www.sciencedirect.com/science/article/pii/S0168170297000981?via%3Dihub	full	L48961.1	No protein sequence	Beijing1	G3	50	LD50		IP	IP	20	12	8	12	60
Huang	19656560	2009	Wu, C.J.	National Defense Medical Center, Taipei, Taiwan.	National Defense Medical Center and Institute of Biomedical Sciences, Academia Sinica, Taipei, Taiwan	National Defense Medical Center and Institute of Biomedical Sciences, Academia Sinica, Taipei, Taiwan	Taipei	Taiwan	Asia	C3H/HeN	C3H/He	Female	84	Beijing1	None	References a previous article https://www.sciencedirect.com/science/article/pii/S0168170297000981?via%3Dihub	full	L48961.1	No protein sequence	Beijing1	G3	50	LD50		IP	IP	20	0	20	6.35	0
Huang	19656560	2009	Wu, C.J.	National Defense Medical Center, Taipei, Taiwan.	National Defense Medical Center and Institute of Biomedical Sciences, Academia Sinica, Taipei, Taiwan	National Defense Medical Center and Institute of Biomedical Sciences, Academia Sinica, Taipei, Taiwan	Taipei	Taiwan	Asia	C3H/HeN	C3H/He	Female	84	Beijing1	None	References a previous article https://www.sciencedirect.com/science/article/pii/S0168170297000981?via%3Dihub	full	L48961.1	No protein sequence	Beijing1	G3	50	LD50		IP	IP	20	0	20	4.25	0
Shimojima	21233594	2011	Maeda, K.	Laboratory of Veterinary Microbiology, Faculty of Agriculture, Yamaguchi University, Japan.	Laboratory of Veterinary Microbiology, Faculty of Agriculture, Yamaguchi University, Japan	Yamaguchi University, Yamaguchi, Japan	Yamaguchi	Japan	Asia	C57BL/6NCrSlc	C57BL/6	Female	4	JaOH0566	None	Resolved as the JaOH0566 prototype strain	full	AY508813	AAS79438.1	JaOH0566	G3	0.1	PFU	0.1	IC	IC	4	3	1	16	75
Shimojima	21233594	2011	Maeda, K.	Laboratory of Veterinary Microbiology, Faculty of Agriculture, Yamaguchi University, Japan.	Laboratory of Veterinary Microbiology, Faculty of Agriculture, Yamaguchi University, Japan	Yamaguchi University, Yamaguchi, Japan	Yamaguchi	Japan	Asia	C57BL/6NCrSlc	C57BL/6	Female	4	JEV/eq/Tottori/2003	AB594829.1	Reported	full	AB594829.1	BAK19337.6	JEV/eq/Tottori/2003	G1	0.1	PFU	0.1	IC	IC	4	4	0	16	100
Shimojima	21233594	2011	Maeda, K.	Laboratory of Veterinary Microbiology, Faculty of Agriculture, Yamaguchi University, Japan.	Laboratory of Veterinary Microbiology, Faculty of Agriculture, Yamaguchi University, Japan	Yamaguchi University, Yamaguchi, Japan	Yamaguchi	Japan	Asia	C57BL/6NCrSlc	C57BL/6	Female	4	JaOH0566	None	Resolved as the JaOH0566 prototype strain	full	AY508813	AAS79438.1	JaOH0566	G3	1	PFU	1	IC	IC	4	3	1	13	75
Shimojima	21233594	2011	Maeda, K.	Laboratory of Veterinary Microbiology, Faculty of Agriculture, Yamaguchi University, Japan.	Laboratory of Veterinary Microbiology, Faculty of Agriculture, Yamaguchi University, Japan	Yamaguchi University, Yamaguchi, Japan	Yamaguchi	Japan	Asia	C57BL/6NCrSlc	C57BL/6	Female	4	JEV/eq/Tottori/2003	AB594829.1	Reported	full	AB594829.1	BAK19337.5	JEV/eq/Tottori/2003	G1	1	PFU	1	IC	IC	4	3	1	9	75
Shimojima	21233594	2011	Maeda, K.	Laboratory of Veterinary Microbiology, Faculty of Agriculture, Yamaguchi University, Japan.	Laboratory of Veterinary Microbiology, Faculty of Agriculture, Yamaguchi University, Japan	Yamaguchi University, Yamaguchi, Japan	Yamaguchi	Japan	Asia	C57BL/6NCrSlc	C57BL/6	Female	4	JaOH0566	None	Resolved as the JaOH0566 prototype strain	full	AY508813	AAS79438.1	JaOH0566	G3	10	PFU	10	IC	IC	4	0	0	12	0
Shimojima	21233594	2011	Maeda, K.	Laboratory of Veterinary Microbiology, Faculty of Agriculture, Yamaguchi University, Japan.	Laboratory of Veterinary Microbiology, Faculty of Agriculture, Yamaguchi University, Japan	Yamaguchi University, Yamaguchi, Japan	Yamaguchi	Japan	Asia	C57BL/6NCrSlc	C57BL/6	Female	4	JEV/eq/Tottori/2003	AB594829.1	Reported	full	AB594829.1	BAK19337.4	JEV/eq/Tottori/2003	G1	10	PFU	10	IC	IC	4	0	4	14	0
Shimojima	21233594	2011	Maeda, K.	Laboratory of Veterinary Microbiology, Faculty of Agriculture, Yamaguchi University, Japan.	Laboratory of Veterinary Microbiology, Faculty of Agriculture, Yamaguchi University, Japan	Yamaguchi University, Yamaguchi, Japan	Yamaguchi	Japan	Asia	C57BL/6NCrSlc	C57BL/6	Female	4	JaOH0566	None	Resolved as the JaOH0566 prototype strain	full	AY508813	AAS79438.1	JaOH0566	G3	100	PFU	100	IC	IC	4	0	0	8	0
Shimojima	21233594	2011	Maeda, K.	Laboratory of Veterinary Microbiology, Faculty of Agriculture, Yamaguchi University, Japan.	Laboratory of Veterinary Microbiology, Faculty of Agriculture, Yamaguchi University, Japan	Yamaguchi University, Yamaguchi, Japan	Yamaguchi	Japan	Asia	C57BL/6NCrSlc	C57BL/6	Female	4	JEV/eq/Tottori/2003	AB594829.1	Reported	full	AB594829.1	BAK19337.3	JEV/eq/Tottori/2003	G1	100	PFU	100	IC	IC	4	0	4	8	0
Shimojima	21233594	2011	Maeda, K.	Laboratory of Veterinary Microbiology, Faculty of Agriculture, Yamaguchi University, Japan.	Laboratory of Veterinary Microbiology, Faculty of Agriculture, Yamaguchi University, Japan	Yamaguchi University, Yamaguchi, Japan	Yamaguchi	Japan	Asia	C57BL/6NCrSlc	C57BL/6	Female	4	JaOH0566	None	Resolved as the JaOH0566 prototype strain	full	AY508813	AAS79438.1	JaOH0566	G3	1000	PFU	1000	IC	IC	4	0	0	8	0
Shimojima	21233594	2011	Maeda, K.	Laboratory of Veterinary Microbiology, Faculty of Agriculture, Yamaguchi University, Japan.	Laboratory of Veterinary Microbiology, Faculty of Agriculture, Yamaguchi University, Japan	Yamaguchi University, Yamaguchi, Japan	Yamaguchi	Japan	Asia	C57BL/6NCrSlc	C57BL/6	Female	4	JEV/eq/Tottori/2003	AB594829.1	Reported	full	AB594829.1	BAK19337.2	JEV/eq/Tottori/2003	G1	1000	PFU	1000	IC	IC	4	0	4	8	0
Shimojima	21233594	2011	Maeda, K.	Laboratory of Veterinary Microbiology, Faculty of Agriculture, Yamaguchi University, Japan.	Laboratory of Veterinary Microbiology, Faculty of Agriculture, Yamaguchi University, Japan	Yamaguchi University, Yamaguchi, Japan	Yamaguchi	Japan	Asia	C57BL/6NCrSlc	C57BL/6	Female	4	JaOH0566	None	Resolved as the JaOH0566 prototype strain	full	AY508813	AAS79438.1	JaOH0566	G3	10000	PFU	10000	IC	IC	4	0	0	7	0
Shimojima	21233594	2011	Maeda, K.	Laboratory of Veterinary Microbiology, Faculty of Agriculture, Yamaguchi University, Japan.	Laboratory of Veterinary Microbiology, Faculty of Agriculture, Yamaguchi University, Japan	Yamaguchi University, Yamaguchi, Japan	Yamaguchi	Japan	Asia	C57BL/6NCrSlc	C57BL/6	Female	4	JEV/eq/Tottori/2003	AB594829.1	Reported	full	AB594829.1	BAK19337.1	JEV/eq/Tottori/2003	G1	10000	PFU	10000	IC	IC	5	0	5	7	0
Shimojima	21233594	2011	Maeda, K.	Laboratory of Veterinary Microbiology, Faculty of Agriculture, Yamaguchi University, Japan.	Laboratory of Veterinary Microbiology, Faculty of Agriculture, Yamaguchi University, Japan	Yamaguchi University, Yamaguchi, Japan	Yamaguchi	Japan	Asia	C57BL/6NCrSlc	C57BL/6	Female	4	JaOH0566	None	Resolved as the JaOH0566 prototype strain	full	AY508813	AAS79438.1	JaOH0566	G3	0.1	PFU	0.1	IP	IP	4	4	0	22	100
Shimojima	21233594	2011	Maeda, K.	Laboratory of Veterinary Microbiology, Faculty of Agriculture, Yamaguchi University, Japan.	Laboratory of Veterinary Microbiology, Faculty of Agriculture, Yamaguchi University, Japan	Yamaguchi University, Yamaguchi, Japan	Yamaguchi	Japan	Asia	C57BL/6NCrSlc	C57BL/6	Female	4	JEV/eq/Tottori/2003	AB594829.1	Reported	full	AB594829.1	BAK19337.12	JEV/eq/Tottori/2003	G1	0.1	PFU	0.1	IP	IP	4	4	0	22	100
Shimojima	21233594	2011	Maeda, K.	Laboratory of Veterinary Microbiology, Faculty of Agriculture, Yamaguchi University, Japan.	Laboratory of Veterinary Microbiology, Faculty of Agriculture, Yamaguchi University, Japan	Yamaguchi University, Yamaguchi, Japan	Yamaguchi	Japan	Asia	C57BL/6NCrSlc	C57BL/6	Female	4	JaOH0566	None	Resolved as the JaOH0566 prototype strain	full	AY508813	AAS79438.1	JaOH0566	G3	1	PFU	1	IP	IP	4	4	0	22	100
Shimojima	21233594	2011	Maeda, K.	Laboratory of Veterinary Microbiology, Faculty of Agriculture, Yamaguchi University, Japan.	Laboratory of Veterinary Microbiology, Faculty of Agriculture, Yamaguchi University, Japan	Yamaguchi University, Yamaguchi, Japan	Yamaguchi	Japan	Asia	C57BL/6NCrSlc	C57BL/6	Female	4	JEV/eq/Tottori/2003	AB594829.1	Reported	full	AB594829.1	BAK19337.11	JEV/eq/Tottori/2003	G1	1	PFU	1	IP	IP	4	4	0	22	100
Shimojima	21233594	2011	Maeda, K.	Laboratory of Veterinary Microbiology, Faculty of Agriculture, Yamaguchi University, Japan.	Laboratory of Veterinary Microbiology, Faculty of Agriculture, Yamaguchi University, Japan	Yamaguchi University, Yamaguchi, Japan	Yamaguchi	Japan	Asia	C57BL/6NCrSlc	C57BL/6	Female	4	JaOH0566	None	Resolved as the JaOH0566 prototype strain	full	AY508813	AAS79438.1	JaOH0566	G3	10	PFU	10	IP	IP	4	3	1	16	75
Shimojima	21233594	2011	Maeda, K.	Laboratory of Veterinary Microbiology, Faculty of Agriculture, Yamaguchi University, Japan.	Laboratory of Veterinary Microbiology, Faculty of Agriculture, Yamaguchi University, Japan	Yamaguchi University, Yamaguchi, Japan	Yamaguchi	Japan	Asia	C57BL/6NCrSlc	C57BL/6	Female	4	JEV/eq/Tottori/2003	AB594829.1	Reported	full	AB594829.1	BAK19337.10	JEV/eq/Tottori/2003	G1	10	PFU	10	IP	IP	4	4	0	22	100
Shimojima	21233594	2011	Maeda, K.	Laboratory of Veterinary Microbiology, Faculty of Agriculture, Yamaguchi University, Japan.	Laboratory of Veterinary Microbiology, Faculty of Agriculture, Yamaguchi University, Japan	Yamaguchi University, Yamaguchi, Japan	Yamaguchi	Japan	Asia	C57BL/6NCrSlc	C57BL/6	Female	4	JaOH0566	None	Resolved as the JaOH0566 prototype strain	full	AY508813	AAS79438.1	JaOH0566	G3	100	PFU	100	IP	IP	4	2	2	16	50
Shimojima	21233594	2011	Maeda, K.	Laboratory of Veterinary Microbiology, Faculty of Agriculture, Yamaguchi University, Japan.	Laboratory of Veterinary Microbiology, Faculty of Agriculture, Yamaguchi University, Japan	Yamaguchi University, Yamaguchi, Japan	Yamaguchi	Japan	Asia	C57BL/6NCrSlc	C57BL/6	Female	4	JEV/eq/Tottori/2003	AB594829.1	Reported	full	AB594829.1	BAK19337.9	JEV/eq/Tottori/2003	G1	100	PFU	100	IP	IP	4	3	1	17	75
Shimojima	21233594	2011	Maeda, K.	Laboratory of Veterinary Microbiology, Faculty of Agriculture, Yamaguchi University, Japan.	Laboratory of Veterinary Microbiology, Faculty of Agriculture, Yamaguchi University, Japan	Yamaguchi University, Yamaguchi, Japan	Yamaguchi	Japan	Asia	C57BL/6NCrSlc	C57BL/6	Female	4	JaOH0566	None	Resolved as the JaOH0566 prototype strain	full	AY508813	AAS79438.1	JaOH0566	G3	1000	PFU	1000	IP	IP	4	0	4	18	0
Shimojima	21233594	2011	Maeda, K.	Laboratory of Veterinary Microbiology, Faculty of Agriculture, Yamaguchi University, Japan.	Laboratory of Veterinary Microbiology, Faculty of Agriculture, Yamaguchi University, Japan	Yamaguchi University, Yamaguchi, Japan	Yamaguchi	Japan	Asia	C57BL/6NCrSlc	C57BL/6	Female	4	JEV/eq/Tottori/2003	AB594829.1	Reported	full	AB594829.1	BAK19337.8	JEV/eq/Tottori/2003	G1	1000	PFU	1000	IP	IP	4	3	1	13	75
Shimojima	21233594	2011	Maeda, K.	Laboratory of Veterinary Microbiology, Faculty of Agriculture, Yamaguchi University, Japan.	Laboratory of Veterinary Microbiology, Faculty of Agriculture, Yamaguchi University, Japan	Yamaguchi University, Yamaguchi, Japan	Yamaguchi	Japan	Asia	C57BL/6NCrSlc	C57BL/6	Female	4	JaOH0566	None	Resolved as the JaOH0566 prototype strain	full	AY508813	AAS79438.1	JaOH0566	G3	10000	PFU	10000	IP	IP	4	0	4	16	0
Shimojima	21233594	2011	Maeda, K.	Laboratory of Veterinary Microbiology, Faculty of Agriculture, Yamaguchi University, Japan.	Laboratory of Veterinary Microbiology, Faculty of Agriculture, Yamaguchi University, Japan	Yamaguchi University, Yamaguchi, Japan	Yamaguchi	Japan	Asia	C57BL/6NCrSlc	C57BL/6	Female	4	JEV/eq/Tottori/2003	AB594829.1	Reported	full	AB594829.1	BAK19337.7	JEV/eq/Tottori/2003	G1	10000	PFU	10000	IP	IP	4	3	1	12	75
Yamaguchi	21411676	2011	Kurane, I.	Department of Virology, National Institute of Infectious Diseases, Tokyo, Japan.	Department of Virology, National Institute of Infectious Diseases, Tokyo, Japan	National Institute of Infectious Diseases, Tokyo, Japan	Tokyo	Japan	Asia	C3H/He	C3H/He	Female	3	Mie/40/2004	AB241118.1	Reported	full	AB241118.1	BAE48355.1	Mie/40/2004	G1	100	PFU	100	IP	IP	6	1	5	14	17
Yamaguchi	21411676	2011	Kurane, I.	Department of Virology, National Institute of Infectious Diseases, Tokyo, Japan.	Department of Virology, National Institute of Infectious Diseases, Tokyo, Japan	National Institute of Infectious Diseases, Tokyo, Japan	Tokyo	Japan	Asia	C3H/He	C3H/He	Female	3	Mie/40/2004	AB241118.1	Reported	full	AB241118.1	BAE48355.1	Mie/40/2004	G1	100	PFU	100	IP	IP	10	0	10		0
Yamaguchi	21411676	2011	Kurane, I.	Department of Virology, National Institute of Infectious Diseases, Tokyo, Japan.	Department of Virology, National Institute of Infectious Diseases, Tokyo, Japan	National Institute of Infectious Diseases, Tokyo, Japan	Tokyo	Japan	Asia	C3H/He	C3H/He	Female	3	Mie/41/2002	AB241119.1	Reported	full	AB241119.1	BAE48356.1	Mie/41/2002	G1	100	PFU	100	IP	IP	6	4	2	14	66
Yamaguchi	21411676	2011	Kurane, I.	Department of Virology, National Institute of Infectious Diseases, Tokyo, Japan.	Department of Virology, National Institute of Infectious Diseases, Tokyo, Japan	National Institute of Infectious Diseases, Tokyo, Japan	Tokyo	Japan	Asia	C3H/He	C3H/He	Female	3	Mie/41/2002	AB241119.1	Reported	full	AB241119.1	BAE48356.1	Mie/41/2002	G1	100	PFU	100	IP	IP	10	8	2	14	80
Yamaguchi	21411676	2011	Kurane, I.	Department of Virology, National Institute of Infectious Diseases, Tokyo, Japan.	Department of Virology, National Institute of Infectious Diseases, Tokyo, Japan	National Institute of Infectious Diseases, Tokyo, Japan	Tokyo	Japan	Asia	C3H/He	C3H/He	Female	3	Mie/40/2004	AB241118.1	Reported	full	AB241118.1	BAE48355.1	Mie/40/2004	G1	1000	PFU	1000	IP	IP	10	1	9	14	10
Yamaguchi	21411676	2011	Kurane, I.	Department of Virology, National Institute of Infectious Diseases, Tokyo, Japan.	Department of Virology, National Institute of Infectious Diseases, Tokyo, Japan	National Institute of Infectious Diseases, Tokyo, Japan	Tokyo	Japan	Asia	C3H/He	C3H/He	Female	3	Mie/40/2004	AB241118.1	Reported	full	AB241118.1	BAE48355.1	Mie/40/2004	G1	1000	PFU	1000	IP	IP	10	1	9	14	10
Yamaguchi	21411676	2011	Kurane, I.	Department of Virology, National Institute of Infectious Diseases, Tokyo, Japan.	Department of Virology, National Institute of Infectious Diseases, Tokyo, Japan	National Institute of Infectious Diseases, Tokyo, Japan	Tokyo	Japan	Asia	C3H/He	C3H/He	Female	3	Mie/40/2004	AB241118.1	Reported	full	AB241118.1	BAE48355.1	Mie/40/2004	G1	1000	PFU	1000	IP	IP	12	2	10	14	17
Yamaguchi	21411676	2011	Kurane, I.	Department of Virology, National Institute of Infectious Diseases, Tokyo, Japan.	Department of Virology, National Institute of Infectious Diseases, Tokyo, Japan	National Institute of Infectious Diseases, Tokyo, Japan	Tokyo	Japan	Asia	C3H/He	C3H/He	Female	3	Mie/41/2002	AB241119.1	Reported	full	AB241119.1	BAE48356.1	Mie/41/2002	G1	1000	PFU	1000	IP	IP	10	8	2	14	80
Yamaguchi	21411676	2011	Kurane, I.	Department of Virology, National Institute of Infectious Diseases, Tokyo, Japan.	Department of Virology, National Institute of Infectious Diseases, Tokyo, Japan	National Institute of Infectious Diseases, Tokyo, Japan	Tokyo	Japan	Asia	C3H/He	C3H/He	Female	3	Mie/41/2002	AB241119.1	Reported	full	AB241119.1	BAE48356.1	Mie/41/2002	G1	1000	PFU	1000	IP	IP	10	8	2	14	80
Yamaguchi	21411676	2011	Kurane, I.	Department of Virology, National Institute of Infectious Diseases, Tokyo, Japan.	Department of Virology, National Institute of Infectious Diseases, Tokyo, Japan	National Institute of Infectious Diseases, Tokyo, Japan	Tokyo	Japan	Asia	C3H/He	C3H/He	Female	3	Mie/41/2002	AB241119.1	Reported	full	AB241119.1	BAE48356.1	Mie/41/2002	G1	1000	PFU	1000	IP	IP	12	9	3	14	75
Yamaguchi	21411676	2011	Kurane, I.	Department of Virology, National Institute of Infectious Diseases, Tokyo, Japan.	Department of Virology, National Institute of Infectious Diseases, Tokyo, Japan	National Institute of Infectious Diseases, Tokyo, Japan	Tokyo	Japan	Asia	C3H/He	C3H/He	Female	3	Mie/40/2004	AB241118.1	Reported	full	AB241118.1	BAE48355.1	Mie/40/2004	G1	10000	PFU	10000	IP	IP	10	2	8	14	20
Yamaguchi	21411676	2011	Kurane, I.	Department of Virology, National Institute of Infectious Diseases, Tokyo, Japan.	Department of Virology, National Institute of Infectious Diseases, Tokyo, Japan	National Institute of Infectious Diseases, Tokyo, Japan	Tokyo	Japan	Asia	C3H/He	C3H/He	Female	3	Mie/41/2002	AB241119.1	Reported	full	AB241119.1	BAE48356.1	Mie/41/2002	G1	10000	PFU	10000	IP	IP	10	6	4	14	60
Larena	21450826	2011	Lobigs, M.	Department of Emerging Pathogens and Vaccines, John Curtin School of Medical Research, The Australian National University, Canberra, Australia.	Department of Emerging Pathogens and Vaccines, John Curtin School of Medical Research, The Australian National University, Canberra, Australia.	The Australian National University, Canberra, Australia	Canberra	Australia	Australia	C57BL/6 (B/6)	C57BL/6	Female	56	Nakayama	None	Resolved as the Nakayama prototype strain	full	EF571853.1	ABQ52691.1	Nakayama	G3	1	PFU	1	IC	IC	5	1	4	10.3	20
Larena	21450826	2011	Lobigs, M.	Department of Emerging Pathogens and Vaccines, John Curtin School of Medical Research, The Australian National University, Canberra, Australia.	Department of Emerging Pathogens and Vaccines, John Curtin School of Medical Research, The Australian National University, Canberra, Australia.	The Australian National University, Canberra, Australia	Canberra	Australia	Australia	C57BL/6 (B/6)	C57BL/6	Female	56	Nakayama	None	Resolved as the Nakayama prototype strain	full	EF571853.1	ABQ52691.1	Nakayama	G3	10	PFU	10	IC	IC	5	0	5	8	0
Larena	21450826	2011	Lobigs, M.	Department of Emerging Pathogens and Vaccines, John Curtin School of Medical Research, The Australian National University, Canberra, Australia.	Department of Emerging Pathogens and Vaccines, John Curtin School of Medical Research, The Australian National University, Canberra, Australia.	The Australian National University, Canberra, Australia	Canberra	Australia	Australia	C57BL/6 (B/6)	C57BL/6	Female	56	Nakayama	None	Resolved as the Nakayama prototype strain	full	EF571853.1	ABQ52691.1	Nakayama	G3	100	PFU	100	IC	IC	5	0	5	6.4	0
Larena	21450826	2011	Lobigs, M.	Department of Emerging Pathogens and Vaccines, John Curtin School of Medical Research, The Australian National University, Canberra, Australia.	Department of Emerging Pathogens and Vaccines, John Curtin School of Medical Research, The Australian National University, Canberra, Australia.	The Australian National University, Canberra, Australia	Canberra	Australia	Australia	129X1/SvJAPB	129	Female	56	Nakayama	None	Resolved as the Nakayama prototype strain	full	EF571853.1	ABQ52691.1	Nakayama	G3	1000	PFU	1000	IP	IP	9	10	1	14	111.111
Larena	21450826	2011	Lobigs, M.	Department of Emerging Pathogens and Vaccines, John Curtin School of Medical Research, The Australian National University, Canberra, Australia.	Department of Emerging Pathogens and Vaccines, John Curtin School of Medical Research, The Australian National University, Canberra, Australia.	The Australian National University, Canberra, Australia	Canberra	Australia	Australia	C57BL/6 (B/6)	C57BL/6	Female	56	Nakayama	None	Resolved as the Nakayama prototype strain	full	EF571853.1	ABQ52691.1	Nakayama	G3	1000	PFU	1000	IP	IP	19	3	16	12.1	15.7895
Larena	21450826	2011	Lobigs, M.	Department of Emerging Pathogens and Vaccines, John Curtin School of Medical Research, The Australian National University, Canberra, Australia.	Department of Emerging Pathogens and Vaccines, John Curtin School of Medical Research, The Australian National University, Canberra, Australia.	The Australian National University, Canberra, Australia	Canberra	Australia	Australia	C57BL/6 (B/6)	C57BL/6	Female	56	Nakayama	None	Resolved as the Nakayama prototype strain	full	EF571853.1	ABQ52691.1	Nakayama	G3	1000	PFU	1000	IP	IP	21	7	14	13	33.3333
Larena	21450826	2011	Lobigs, M.	Department of Emerging Pathogens and Vaccines, John Curtin School of Medical Research, The Australian National University, Canberra, Australia.	Department of Emerging Pathogens and Vaccines, John Curtin School of Medical Research, The Australian National University, Canberra, Australia.	The Australian National University, Canberra, Australia	Canberra	Australia	Australia	C57BL/6 (B/6)	C57BL/6	Female	56	Nakayama	None	Resolved as the Nakayama prototype strain	full	EF571853.1	ABQ52691.1	Nakayama	G3	10	PFU	10	SC	SC	8	3	5	11.8	37.5
Larena	21450826	2011	Lobigs, M.	Department of Emerging Pathogens and Vaccines, John Curtin School of Medical Research, The Australian National University, Canberra, Australia.	Department of Emerging Pathogens and Vaccines, John Curtin School of Medical Research, The Australian National University, Canberra, Australia.	The Australian National University, Canberra, Australia	Canberra	Australia	Australia	C57BL/6 (B/6)	C57BL/6	Female	56	Nakayama	None	Resolved as the Nakayama prototype strain	full	EF571853.1	ABQ52691.1	Nakayama	G3	100	PFU	100	SC	SC	15	5	10	12.8	33.3333
Larena	21450826	2011	Lobigs, M.	Department of Emerging Pathogens and Vaccines, John Curtin School of Medical Research, The Australian National University, Canberra, Australia.	Department of Emerging Pathogens and Vaccines, John Curtin School of Medical Research, The Australian National University, Canberra, Australia.	The Australian National University, Canberra, Australia	Canberra	Australia	Australia	C57BL/6 (B/6)	C57BL/6	Female	56	Nakayama	None	Resolved as the Nakayama prototype strain	full	EF571853.1	ABQ52691.1	Nakayama	G3	1000	PFU	1000	SC	SC	10	3	7	12	30
Larena	21450826	2011	Lobigs, M.	Department of Emerging Pathogens and Vaccines, John Curtin School of Medical Research, The Australian National University, Canberra, Australia.	Department of Emerging Pathogens and Vaccines, John Curtin School of Medical Research, The Australian National University, Canberra, Australia.	The Australian National University, Canberra, Australia	Canberra	Australia	Australia	C57BL/6 (B/6)	C57BL/6	Female	56	Nakayama	None	Resolved as the Nakayama prototype strain	full	EF571853.1	ABQ52691.1	Nakayama	G3	1000	PFU	1000	SC	SC	19	7	12	13.3	36.8421
Larena	21450826	2011	Lobigs, M.	Department of Emerging Pathogens and Vaccines, John Curtin School of Medical Research, The Australian National University, Canberra, Australia.	Department of Emerging Pathogens and Vaccines, John Curtin School of Medical Research, The Australian National University, Canberra, Australia.	The Australian National University, Canberra, Australia	Canberra	Australia	Australia	C57BL/6 (B/6)	C57BL/6	Female	84	Nakayama	None	Resolved as the Nakayama prototype strain	full	EF571853.1	ABQ52691.1	Nakayama	G3	1000	PFU	1000	SC	SC	15	0	15	14	0
Larena	21450826	2011	Lobigs, M.	Department of Emerging Pathogens and Vaccines, John Curtin School of Medical Research, The Australian National University, Canberra, Australia.	Department of Emerging Pathogens and Vaccines, John Curtin School of Medical Research, The Australian National University, Canberra, Australia.	The Australian National University, Canberra, Australia	Canberra	Australia	Australia	C57BL/6 (B/6)	C57BL/6	Female	84	Nakayama	None	Resolved as the Nakayama prototype strain	full	EF571853.1	ABQ52691.1	Nakayama	G3	1000	PFU	1000	SC	SC	17	0	17	11.2	0
Larena	21450826	2011	Lobigs, M.	Department of Emerging Pathogens and Vaccines, John Curtin School of Medical Research, The Australian National University, Canberra, Australia.	Department of Emerging Pathogens and Vaccines, John Curtin School of Medical Research, The Australian National University, Canberra, Australia.	The Australian National University, Canberra, Australia	Canberra	Australia	Australia	C57BL/6 (B/6)	C57BL/6	Female	84	Nakayama	None	Resolved as the Nakayama prototype strain	full	EF571853.1	ABQ52691.1	Nakayama	G3	1000	PFU	1000	SC	SC	20	9	11	19.15	45
Larena	21450826	2011	Lobigs, M.	Department of Emerging Pathogens and Vaccines, John Curtin School of Medical Research, The Australian National University, Canberra, Australia.	Department of Emerging Pathogens and Vaccines, John Curtin School of Medical Research, The Australian National University, Canberra, Australia.	The Australian National University, Canberra, Australia	Canberra	Australia	Australia	C57BL/6 (B/6)	C57BL/6	Female	56	Nakayama	None	Resolved as the Nakayama prototype strain	full	EF571853.1	ABQ52691.1	Nakayama	G3	100000	PFU	100000	SC	SC	5	2	3	9.7	40
Larena	21450826	2011	Lobigs, M.	Department of Emerging Pathogens and Vaccines, John Curtin School of Medical Research, The Australian National University, Canberra, Australia.	Department of Emerging Pathogens and Vaccines, John Curtin School of Medical Research, The Australian National University, Canberra, Australia.	The Australian National University, Canberra, Australia	Canberra	Australia	Australia	C57BL/6 (B/6)	C57BL/6	Female	56	Nakayama	None	Resolved as the Nakayama prototype strain	full	EF571853.1	ABQ52691.1	Nakayama	G3	10000000	PFU	10000000	SC	SC	5	0	5	6	0
Wang	21949747	2011	Deubel, V.	Key Laboratory of Molecular Virology and Immunology, Institut Pasteur of Shanghai, Shanghai Institute for Biological Sciences, Shanghai, China.	Institut Pasteur of Shanghai, Shanghai Institutes for Biological Sciences, Shanghai, China	Institut Pasteur of Shanghai, Shanghai Institutes for Biological Sciences, Shanghai, China	Shanghai	China	Asia	C3H/HeN	C3H/He	Female	6	SA14	None	Resolved as the SA14 prototype strain	full	U14163.1	AAA21436.1	SA14	G3	100	PFU	100	IP	IP	20	1	19	17	5	0
Wang	21949747	2011	Deubel, V.	Key Laboratory of Molecular Virology and Immunology, Institut Pasteur of Shanghai, Shanghai Institute for Biological Sciences, Shanghai, China.	Institut Pasteur of Shanghai, Shanghai Institutes for Biological Sciences, Shanghai, China	Institut Pasteur of Shanghai, Shanghai Institutes for Biological Sciences, Shanghai, China	Shanghai	China	Asia	DBA/2	DBA/2	Female	6	SA14	None	Resolved as the SA14 prototype strain	full	U14163.1	AAA21436.1	SA14	G3	100	PFU	100	IP	IP	20	12	8	21	60	0
Okamoto	22089248	2012	Mori, Y.	Laboratory of Virology and Vaccinology, Division of Biomedical Research, National Institute of Biomedical Innovation, Osaka, Japan.	National Institute of Biomedical Innovation, Osaka	National Institute of Biomedical Innovation, Osaka, Japan	Osaka	Japan	Asia	BALB/c	BALB/c	Female	28	JaTH160	None	Resolved as the JaTH160 prototype strain	full	AB269326	BAF02840.1	JaTH160	G3	300000	PFU	300000	IP	IP	10	0	10	10	0	NA
Okamoto	22089248	2012	Mori, Y.	Laboratory of Virology and Vaccinology, Division of Biomedical Research, National Institute of Biomedical Innovation, Osaka, Japan.	National Institute of Biomedical Innovation, Osaka	National Institute of Biomedical Innovation, Osaka, Japan	Osaka	Japan	Asia	BALB/c	BALB/c	Female	28	JaTH160	None	Resolved as the JaTH160 prototype strain	full	AB269326	BAF02840.1	JaTH160	G3	300000	PFU	300000	IP	IP	10	0	10	10	0	NA
Okamoto	22089248	2012	Mori, Y.	Laboratory of Virology and Vaccinology, Division of Biomedical Research, National Institute of Biomedical Innovation, Osaka, Japan.	National Institute of Biomedical Innovation, Osaka	National Institute of Biomedical Innovation, Osaka, Japan	Osaka	Japan	Asia	BALB/c	BALB/c	Female	28	JaTH160	None	Resolved as the JaTH160 prototype strain	full	AB269326	BAF02840.1	JaTH160	G3	300000	PFU	300000	IP	IP	31	0	31	12	0	NA
Okamoto	22089248	2012	Mori, Y.	Laboratory of Virology and Vaccinology, Division of Biomedical Research, National Institute of Biomedical Innovation, Osaka, Japan.	National Institute of Biomedical Innovation, Osaka	National Institute of Biomedical Innovation, Osaka, Japan	Osaka	Japan	Asia	BALB/c	BALB/c	Female	28	JaTH160	None	Resolved as the JaTH160 prototype strain	full	AB269326	BAF02840.1	JaTH160	G3	300000	PFU	300000	IP	IP	10	0	10	11	0	NA
Chiu	22193590	2012	Wu, C.J.	Department of Food Science, National Taiwan Ocean University, Keelung, Taiwan.	National Taiwan Ocean University, Keelung, Taiwan.	National Taiwan Ocean University, Keelung, Taiwan	Keelung	Taiwan	Asia	C3H/HeN	C3H/He	Female	7	Beijing1	None	References a previous article https://www.sciencedirect.com/science/article/pii/S0168170297000981?via%3Dihub	full	L48961.1	No protein sequence	Beijing1	G3	300000	PFU	300000	IP	IP	10	0	10	7	0
Yang	22285514	2012	Pan, Z.	State Key Laboratory of Virology, College of Life Sciences, Wuhan University, Wuhan, China	Huazhong Agricultural University, Wuhan, China	Huazhong Agricultural University, Wuhan, China	Wuhan	China	Asia	BALB/c	BALB/c	Female	56	Beijing1	None	References a previous article https://www.sciencedirect.com/science/article/pii/S0168170297000981?via%3Dihub	full	L48961.1	No protein sequence	Beijing1	G3	50	LD50		IP	IP	15	11	4	>14	73.3333
Yang	22285514	2012	Pan, Z.	State Key Laboratory of Virology, College of Life Sciences, Wuhan University, Wuhan, China	Huazhong Agricultural University, Wuhan, China	Huazhong Agricultural University, Wuhan, China	Wuhan	China	Asia	BALB/c	BALB/c	Female	56	Beijing1	None	References a previous article https://www.sciencedirect.com/science/article/pii/S0168170297000981?via%3Dihub	full	L48961.1	No protein sequence	Beijing1	G3	50	LD50		IP	IP	15	12	3	>14	80
Yang	22285514	2012	Pan, Z.	State Key Laboratory of Virology, College of Life Sciences, Wuhan University, Wuhan, China	Huazhong Agricultural University, Wuhan, China	Huazhong Agricultural University, Wuhan, China	Wuhan	China	Asia	BALB/c	BALB/c	Female	56	Beijing1	None	References a previous article https://www.sciencedirect.com/science/article/pii/S0168170297000981?via%3Dihub	full	L48961.1	No protein sequence	Beijing1	G3	50	LD50		IP	IP	15	0	15	6.5	0
Chen	22493704	2012	An, J.	Department of Microbiology, School of Basic Medical Sciences, Capital Medical University, Beijing, China.	Department of Microbiology, School of Basic Medical Sciences, Capital Medical University, Beijing, China.	Capital Medical University, Beijing, China	Beijing	China	Asia	BALB/c	BALB/c	Female	105	Beijing1	None	References a previous article https://www.sciencedirect.com/science/article/pii/S0168170297000981?via%3Dihub	full	L48961.1	No protein sequence	Beijing1	G3	50	LD50		IC	IC	8	0	8	7	0	1
Tu	22787234	2012	Lin, Y.L.	National Defense Medical Center, Taipei, Taiwan	National Defense Medical Center and Institute of Biomedical Sciences, Academia Sinica, Taipei, Taiwan	National Defense Medical Center and Institute of Biomedical Sciences, Academia Sinica, Taipei, Taiwan	Taipei	Taiwan	Asia	C57BL/6	C57BL/6	NA	49	RP9	None	Resolved as the RP9 prototype strain	full	DQ648597	ABG36930.1	RP9	G3	10000	PFU	10000	IP	IP	9	4	5	11	44.4444
Tu	22787234	2012	Lin, Y.L.	National Defense Medical Center, Taipei, Taiwan	National Defense Medical Center and Institute of Biomedical Sciences, Academia Sinica, Taipei, Taiwan	National Defense Medical Center and Institute of Biomedical Sciences, Academia Sinica, Taipei, Taiwan	Taipei	Taiwan	Asia	C57BL/6	C57BL/6	NA	49	RP9	None	Resolved as the RP9 prototype strain	full	DQ648597	ABG36930.1	RP9	G3	100000	PFU	100000	IP	IP	9	3	6	10	33.3333
Li	22828206	2012	Deubel, V.	Key Laboratory of Molecular Virology and Immunology, Institut Pasteur of Shanghai, Shanghai Institutes for Biological Sciences, Chinese Academy of Sciences, Shanghai, 20025, China.	Institut Pasteur of Shanghai, Shanghai Institutes for Biological Sciences, Shanghai, China	Institut Pasteur of Shanghai, Shanghai Institutes for Biological Sciences, Shanghai, China	Shanghai	China	Asia	C3H/HeN	C3H/He	Female	28	SA14	None	Resolved as the SA14 prototype strain	full	U14163.1	AAA21436.1	SA14	G3	10000	PFU	10000	IN	IN	6	0	6	17	0
Li	22828206	2012	Deubel, V.	Key Laboratory of Molecular Virology and Immunology, Institut Pasteur of Shanghai, Shanghai Institutes for Biological Sciences, Chinese Academy of Sciences, Shanghai, 20025, China.	Institut Pasteur of Shanghai, Shanghai Institutes for Biological Sciences, Shanghai, China	Institut Pasteur of Shanghai, Shanghai Institutes for Biological Sciences, Shanghai, China	Shanghai	China	Asia	C3H/HeN	C3H/He	Female	28	SA14	None	Resolved as the SA14 prototype strain	full	U14163.1	AAA21436.1	SA14	G3	10000	PFU	10000	IN	IN	6	0	6	15	0	100 ug of HIV anti-envelope MAb as negative control
Li	22828206	2012	Deubel, V.	Key Laboratory of Molecular Virology and Immunology, Institut Pasteur of Shanghai, Shanghai Institutes for Biological Sciences, Chinese Academy of Sciences, Shanghai, 20025, China.	Institut Pasteur of Shanghai, Shanghai Institutes for Biological Sciences, Shanghai, China	Institut Pasteur of Shanghai, Shanghai Institutes for Biological Sciences, Shanghai, China	Shanghai	China	Asia	C3H/HeN	C3H/He	Female	28	SA14	None	Resolved as the SA14 prototype strain	full	U14163.1	AAA21436.1	SA14	G3	10000	PFU	10000	IN	IN	6	0	6	15	0	100 ug of HIV anti-envelope MAb as negative control
Li	22828206	2012	Deubel, V.	Key Laboratory of Molecular Virology and Immunology, Institut Pasteur of Shanghai, Shanghai Institutes for Biological Sciences, Chinese Academy of Sciences, Shanghai, 20025, China.	Institut Pasteur of Shanghai, Shanghai Institutes for Biological Sciences, Shanghai, China	Institut Pasteur of Shanghai, Shanghai Institutes for Biological Sciences, Shanghai, China	Shanghai	China	Asia	C3H/HeN	C3H/He	Female	28	SA14	None	Resolved as the SA14 prototype strain	full	U14163.1	AAA21436.1	SA14	G3	10000	PFU	10000	IN	IN	6	0	6	15	0	100 ug of HIV anti-envelope MAb as negative control
Li	22828206	2012	Deubel, V.	Key Laboratory of Molecular Virology and Immunology, Institut Pasteur of Shanghai, Shanghai Institutes for Biological Sciences, Chinese Academy of Sciences, Shanghai, 20025, China.	Institut Pasteur of Shanghai, Shanghai Institutes for Biological Sciences, Shanghai, China	Institut Pasteur of Shanghai, Shanghai Institutes for Biological Sciences, Shanghai, China	Shanghai	China	Asia	C3H/HeN	C3H/He	Female	28	SA14	None	Resolved as the SA14 prototype strain	full	U14163.1	AAA21436.1	SA14	G3	10000	PFU	10000	IN	IN	6	0	6	15	0	100 ug of HIV anti-envelope MAb as negative control
Li	22828206	2012	Deubel, V.	Key Laboratory of Molecular Virology and Immunology, Institut Pasteur of Shanghai, Shanghai Institutes for Biological Sciences, Chinese Academy of Sciences, Shanghai, 20025, China.	Institut Pasteur of Shanghai, Shanghai Institutes for Biological Sciences, Shanghai, China	Institut Pasteur of Shanghai, Shanghai Institutes for Biological Sciences, Shanghai, China	Shanghai	China	Asia	C3H/HeN	C3H/He	Female	28	SA14	None	Resolved as the SA14 prototype strain	full	U14163.1	AAA21436.1	SA14	G3	10000	PFU	10000	IN	IN	6	0	6	15	0	100 ug of HIV anti-envelope MAb as negative control
Li	22828206	2012	Deubel, V.	Key Laboratory of Molecular Virology and Immunology, Institut Pasteur of Shanghai, Shanghai Institutes for Biological Sciences, Chinese Academy of Sciences, Shanghai, 20025, China.	Institut Pasteur of Shanghai, Shanghai Institutes for Biological Sciences, Shanghai, China	Institut Pasteur of Shanghai, Shanghai Institutes for Biological Sciences, Shanghai, China	Shanghai	China	Asia	C3H/HeN	C3H/He	Female	90	SA14	None	Resolved as the SA14 prototype strain	full	U14163.1	AAA21436.1	SA14	G3	10000	PFU	10000	IN	IN	18	9	9	25	50
Chang	22911608	2012	Lin, CW	School of Pharmacy, China Medical University, Taiwan	China Medical University, Taichung, Taiwan	China Medical University, Taichung, Taiwan	Taichung	Taiwan	Asia	BALB/c	BALB/c	NA	14	Beijing1	None	References a previous article https://www.sciencedirect.com/science/article/pii/S0168170297000981?via%3Dihub	full	L48961.1	No protein sequence	Beijing1	G3	100000	PFU	100000	IC	IC	10	0	10	4	0
Chang	22911608	2012	Lin, CW	School of Pharmacy, China Medical University, Taiwan	China Medical University, Taichung, Taiwan	China Medical University, Taichung, Taiwan	Taichung	Taiwan	Asia	BALB/c	BALB/c	NA	14	Beijing1	None	References a previous article https://www.sciencedirect.com/science/article/pii/S0168170297000981?via%3Dihub	full	L48961.1	No protein sequence	Beijing1	G3	100000	PFU	100000	IC	IC	10	0	10	4	0
Song	22923123	2012	Lee, YM	Department of Microbiology, College of Medicine, Chungbuk National University, Republic of Korea	Department of Animal, Dairy, and Veterinary Sciences, Utah Science Technology and Research, College of Agriculture and Applied Sciences, Utah State University, Logan, USA	Utah Science Technology and Research, College of Agriculture and Applied Sciences, Utah State University, Logan, USA	Logan	USA	N.America	ICR	ICR	Female	21	CNU/LP2	None	Resolved as the CNU/LP2 prototype strain	full	AY585243	AAT00232.1	CNU/LP2	G3	1.5	PFU	1.5	IC	IC	10	2	8	24	20
Song	22923123	2012	Lee, YM	Department of Microbiology, College of Medicine, Chungbuk National University, Republic of Korea	Department of Animal, Dairy, and Veterinary Sciences, Utah Science Technology and Research, College of Agriculture and Applied Sciences, Utah State University, Logan, USA	Utah Science Technology and Research, College of Agriculture and Applied Sciences, Utah State University, Logan, USA	Logan	USA	N.America	ICR	ICR	Female	21	CNU/LP2	None	Resolved as the CNU/LP2 prototype strain	full	AY585243	AAT00232.1	CNU/LP2	G3	15	PFU	15	IC	IC	10	0	10	24	0
Song	22923123	2012	Lee, YM	Department of Microbiology, College of Medicine, Chungbuk National University, Republic of Korea	Department of Animal, Dairy, and Veterinary Sciences, Utah Science Technology and Research, College of Agriculture and Applied Sciences, Utah State University, Logan, USA	Utah Science Technology and Research, College of Agriculture and Applied Sciences, Utah State University, Logan, USA	Logan	USA	N.America	ICR	ICR	Female	21	CNU/LP2	None	Resolved as the CNU/LP2 prototype strain	full	AY585243	AAT00232.1	CNU/LP2	G3	150	PFU	150	IC	IC	10	0	10	24	0
Song	22923123	2012	Lee, YM	Department of Microbiology, College of Medicine, Chungbuk National University, Republic of Korea	Department of Animal, Dairy, and Veterinary Sciences, Utah Science Technology and Research, College of Agriculture and Applied Sciences, Utah State University, Logan, USA	Utah Science Technology and Research, College of Agriculture and Applied Sciences, Utah State University, Logan, USA	Logan	USA	N.America	ICR	ICR	Female	21	CNU/LP2	None	Resolved as the CNU/LP2 prototype strain	full	AY585243	AAT00232.1	CNU/LP2	G3	1500	PFU	1500	IC	IC	10	0	10	24	0
Song	22923123	2012	Lee, YM	Department of Microbiology, College of Medicine, Chungbuk National University, Republic of Korea	Department of Animal, Dairy, and Veterinary Sciences, Utah Science Technology and Research, College of Agriculture and Applied Sciences, Utah State University, Logan, USA	Utah Science Technology and Research, College of Agriculture and Applied Sciences, Utah State University, Logan, USA	Logan	USA	N.America	ICR	ICR	Female	21	CNU/LP2	None	Resolved as the CNU/LP2 prototype strain	full	AY585243	AAT00232.1	CNU/LP2	G3	1.5	PFU	1.5	IM	IM	10	3	7	24	30
Song	22923123	2012	Lee, YM	Department of Microbiology, College of Medicine, Chungbuk National University, Republic of Korea	Department of Animal, Dairy, and Veterinary Sciences, Utah Science Technology and Research, College of Agriculture and Applied Sciences, Utah State University, Logan, USA	Utah Science Technology and Research, College of Agriculture and Applied Sciences, Utah State University, Logan, USA	Logan	USA	N.America	ICR	ICR	Female	21	CNU/LP2	None	Resolved as the CNU/LP2 prototype strain	full	AY585243	AAT00232.1	CNU/LP2	G3	15	PFU	15	IM	IM	10	2	8	24	20
Song	22923123	2012	Lee, YM	Department of Microbiology, College of Medicine, Chungbuk National University, Republic of Korea	Department of Animal, Dairy, and Veterinary Sciences, Utah Science Technology and Research, College of Agriculture and Applied Sciences, Utah State University, Logan, USA	Utah Science Technology and Research, College of Agriculture and Applied Sciences, Utah State University, Logan, USA	Logan	USA	N.America	ICR	ICR	Female	21	CNU/LP2	None	Resolved as the CNU/LP2 prototype strain	full	AY585243	AAT00232.1	CNU/LP2	G3	150	PFU	150	IM	IM	10	0	10	24	0
Song	22923123	2012	Lee, YM	Department of Microbiology, College of Medicine, Chungbuk National University, Republic of Korea	Department of Animal, Dairy, and Veterinary Sciences, Utah Science Technology and Research, College of Agriculture and Applied Sciences, Utah State University, Logan, USA	Utah Science Technology and Research, College of Agriculture and Applied Sciences, Utah State University, Logan, USA	Logan	USA	N.America	ICR	ICR	Female	21	CNU/LP2	None	Resolved as the CNU/LP2 prototype strain	full	AY585243	AAT00232.1	CNU/LP2	G3	1500	PFU	1500	IM	IM	10	0	10	24	0
Wang	22985466	2012	Chen, P	Key Laboratory of Animal Diseases Diagnosis and Immunology, Ministry of Agriculture, Nanjing Agricultural University, Nanjing, China	Nanjing Agricultural University, Nanjing, China	Nanjing Agricultural University, Nanjing, China	Nanjing	China	Asia	BALB/c	BALB/c	Female	77	SA14	None	Resolved as the SA14 prototype strain	full	U14163.1	AAA21436.1	SA14	G3	5000000	PFU	5000000	IP	IP	12	1	11	NA	8.33333
Kulkarni	23007095	2012	Gore, M.M.	Encephalitis Group, National Institute of Virology, Sus Road Campus, 130/1, Pashan, Pune 411021, India.	Encephalitis Group, National Institute of Virology, Pune, India.	National Institute of Virology, Pune, India	Pune	India	Asia	BALB/c	BALB/c	NA	35	733913	None	AB379813 but is a partial sequences. A blast search suggests that the strain is highly similar to GP78 = AF075723.1	partial	AB379813.1	BAG07406.1	733913	G3	100	LD50		IC	IC	30	30	0	NA	100	Inactivated vaccine
Kulkarni	23007095	2012	Gore, M.M.	Encephalitis Group, National Institute of Virology, Sus Road Campus, 130/1, Pashan, Pune 411021, India.	Encephalitis Group, National Institute of Virology, Pune, India.	National Institute of Virology, Pune, India	Pune	India	Asia	BALB/c	BALB/c	NA	35	733913	None	AB379813 but is a partial sequences. A blast search suggests that the strain is highly similar to GP78 = AF075723.1	partial	AB379813.1	BAG07406.1	733913	G3	100	LD50		IC	IC	30	0	30	NA	0	pcDNA3.1/V5-His
Kulkarni	23007095	2012	Gore, M.M.	Encephalitis Group, National Institute of Virology, Sus Road Campus, 130/1, Pashan, Pune 411021, India.	Encephalitis Group, National Institute of Virology, Pune, India.	National Institute of Virology, Pune, India	Pune	India	Asia	BALB/c	BALB/c	NA	35	733913	None	AB379813 but is a partial sequences. A blast search suggests that the strain is highly similar to GP78 = AF075723.1	partial	AB379813.1	BAG07406.1	733913	G3	100	LD50		IC	IC	30	25	5	NA	83.3333	pcDNA3.1/V5-His-P-JEV
Larena	23028638	2012	Lobigs, M.	Department of Emerging Pathogens and Vaccines, John Curtin School of Medical Research, The Australian National University, Canberra, Australia.	Department of Emerging Pathogens and Vaccines, John Curtin School of Medical Research, The Australian National University, Canberra, Australia.	The Australian National University, Canberra, Australia	Canberra	Australia	Australia	C57BL/6	C57BL/6	Female	56	Nakayama	None	Resolved as the Nakayama prototype strain	full	EF571853.1	ABQ52691.1	Nakayama	G3	1000	PFU	1000	IV	IV	28	18	10	28	64.2857
Yamaguchi	23052392	2013	Tajima, S	Department of Virology 1, National Institute of Infectious Diseases, Tokyo, Japan	Department of Virology, National Institute of Infectious Diseases, Tokyo, Japan	National Institute of Infectious Diseases, Tokyo, Japan	Tokyo	Japan	Asia	ddY	ddY	Female	21	Mie/41/2002	None	Resolved as the Mie/41/2002 prototype strain	full	AB241119.1	BAE48356.1	Mie/41/2002	G1	10	PFU	10	IC	IC	10	10	0	NA	100
Yamaguchi	23052392	2013	Tajima, S	Department of Virology 1, National Institute of Infectious Diseases, Tokyo, Japan	Department of Virology, National Institute of Infectious Diseases, Tokyo, Japan	National Institute of Infectious Diseases, Tokyo, Japan	Tokyo	Japan	Asia	ddY	ddY	Female	21	Mie/41/2002	None	Resolved as the Mie/41/2002 prototype strain	full	AB241119.1	BAE48356.1	Mie/41/2002	G1	1000	PFU	1000	IC	IC	10	0	10	NA	0
Yamaguchi	23052392	2013	Tajima, S	Department of Virology 1, National Institute of Infectious Diseases, Tokyo, Japan	Department of Virology, National Institute of Infectious Diseases, Tokyo, Japan	National Institute of Infectious Diseases, Tokyo, Japan	Tokyo	Japan	Asia	ddY	ddY	Female	21	Mie/41/2002	None	Resolved as the Mie/41/2002 prototype strain	full	AB241119.1	BAE48356.1	Mie/41/2002	G1	1000	PFU	1000	IP	IP	10	10	0	NA	100
Yamaguchi	23052392	2013	Tajima, S	Department of Virology 1, National Institute of Infectious Diseases, Tokyo, Japan	Department of Virology, National Institute of Infectious Diseases, Tokyo, Japan	National Institute of Infectious Diseases, Tokyo, Japan	Tokyo	Japan	Asia	ddY	ddY	Female	21	Mie/41/2002	None	Resolved as the Mie/41/2002 prototype strain	full	AB241119.1	BAE48356.1	Mie/41/2002	G1	100000	PFU	100000	IP	IP	10	8	2	NA	80
Yamaguchi	23052392	2013	Tajima, S	Department of Virology 1, National Institute of Infectious Diseases, Tokyo, Japan	Department of Virology, National Institute of Infectious Diseases, Tokyo, Japan	National Institute of Infectious Diseases, Tokyo, Japan	Tokyo	Japan	Asia	ddY	ddY	Female	21	Mie/41/2002	None	Resolved as the Mie/41/2002 prototype strain	full	AB241119.1	BAE48356.1	Mie/41/2002	G1	100000	PFU	100000	IP	IP	12	11	1	NA	91.6667
Ishag	23053519	2013	Mao X	Key Laboratory of Animal Diseases Diagnosis and Immunology, Ministry of Agriculture, College of Veterinary Medicine, Nanjing Agricultural University, Nanjing 210095, China.	Nanjing Agricultural University, Nanjing, China	Nanjing Agricultural University, Nanjing, China	Nanjing	China	Asia	BALB/c	BALB/c	NA	14	NJ2008	GQ918133	Reported	full	GQ918133	ACX54354.2	NJ2008	G3	2	LD50		IP	IP	5	0	5	6	0
Ishag	23053519	2013	Mao X	Key Laboratory of Animal Diseases Diagnosis and Immunology, Ministry of Agriculture, College of Veterinary Medicine, Nanjing Agricultural University, Nanjing 210095, China.	Nanjing Agricultural University, Nanjing, China	Nanjing Agricultural University, Nanjing, China	Nanjing	China	Asia	BALB/c	BALB/c	NA	14	NJ2008	GQ918133	Reported	full	GQ918133	ACX54354.2	NJ2008	G3	2	LD50		IP	IP	5	5	0	>21	100
Ishag	23053519	2013	Mao X	Key Laboratory of Animal Diseases Diagnosis and Immunology, Ministry of Agriculture, College of Veterinary Medicine, Nanjing Agricultural University, Nanjing 210095, China.	Nanjing Agricultural University, Nanjing, China	Nanjing Agricultural University, Nanjing, China	Nanjing	China	Asia	BALB/c	BALB/c	NA	14	NJ2008	GQ918133	Reported	full	GQ918133	ACX54354.2	NJ2008	G3	2	LD50		IP	IP	5	5	0	>21	100
Katoh	23097442	2013	Matsuura, Y.	Department of Molecular Virology, Research Institute for Microbial Diseases, Osaka University, Osaka, Japan.	National Institute of Biomedical Innovation, Osaka	National Institute of Biomedical Innovation, Osaka, Japan	Osaka	Japan	Asia	ICR	ICR	Female	21	AT31	None	Resolved as the AT31 prototype strain	full	AB196923	BAD81039.1	AT31	G3	50000	PFU	50000	IP	IP	10	0	10	12	0
Li	23487465	2013	Shi, Py	Department of Virology, Beijing Institute of Microbiology and Epidemiology, Beijing, China.	State Key Laboratory of Virology, Wuhan Institute of Virology, Chinese Academy of Sciences, Wuhan, China	National Institute for Viral Disease Control and Prevention, Chinese Center for Disease Control and Prevention, Beijing, China	Wuhan	China	Asia	BALB/c	BALB/c	Female	21	SA14	None	Resolved as the SA14 prototype strain	full	U14163.1	AAA21436.1	SA14	G3	100000000	PFU	100000000	IP	IP	10	0	10	9	0
Li	23487465	2013	Shi, Py	Department of Virology, Beijing Institute of Microbiology and Epidemiology, Beijing, China.	State Key Laboratory of Virology, Wuhan Institute of Virology, Chinese Academy of Sciences, Wuhan, China	National Institute for Viral Disease Control and Prevention, Chinese Center for Disease Control and Prevention, Beijing, China	Wuhan	China	Asia	BALB/c	BALB/c	Female	21	SX06	None	The paper does not report an accession number but only reports that the strain was isolated from mosquiotos in Shanxi province in 2006. There is a publication from an outbreak at this time, however only the prM sequence was sequenced, and there are multiple possibilities - https://www.ncbi.nlm.nih.gov/pmc/articles/PMC2878235/ These have been uploaded to GenBank https://www.ncbi.nlm.nih.gov/nuccor…	None	None	None	SX06	G1	100000000	PFU	100000000	IP	IP	10	0	10	10	0
Larena	23568450	2013	Lobigs, M.	Department of Emerging Pathogens and Vaccines, John Curtin School of Medical Research, The Australian National University, Canberra, Australia.	Department of Emerging Pathogens and Vaccines, John Curtin School of Medical Research, The Australian National University, Canberra, Australia.	The Australian National University, Canberra, Australia	Canberra	Australia	Australia	C57BL/6	C57BL/6	Female	56	Nakayama	None	Resolved as the Nakayama prototype strain	full	EF571853.1	ABQ52691.1	Nakayama	G3	1000	PFU	1000	SC	SC	9	3	6	28	33.3333
Larena	23568450	2013	Lobigs, M.	Department of Emerging Pathogens and Vaccines, John Curtin School of Medical Research, The Australian National University, Canberra, Australia.	Department of Emerging Pathogens and Vaccines, John Curtin School of Medical Research, The Australian National University, Canberra, Australia.	The Australian National University, Canberra, Australia	Canberra	Australia	Australia	C57BL/6	C57BL/6	Female	84	Nakayama	None	Resolved as the Nakayama prototype strain	full	EF571853.1	ABQ52691.1	Nakayama	G3	1000	PFU	1000	SC	SC	10	6	4	14	60
Larena	23568450	2013	Lobigs, M.	Department of Emerging Pathogens and Vaccines, John Curtin School of Medical Research, The Australian National University, Canberra, Australia.	Department of Emerging Pathogens and Vaccines, John Curtin School of Medical Research, The Australian National University, Canberra, Australia.	The Australian National University, Canberra, Australia	Canberra	Australia	Australia	C57BL/6	C57BL/6	Female	84	Nakayama	None	Resolved as the Nakayama prototype strain	full	EF571853.1	ABQ52691.1	Nakayama	G3	1000	PFU	1000	SC	SC	14	8	6	>28	57.1429
Larena	23568450	2013	Lobigs, M.	Department of Emerging Pathogens and Vaccines, John Curtin School of Medical Research, The Australian National University, Canberra, Australia.	Department of Emerging Pathogens and Vaccines, John Curtin School of Medical Research, The Australian National University, Canberra, Australia.	The Australian National University, Canberra, Australia	Canberra	Australia	Australia	C57BL/6	C57BL/6	Female	84	Nakayama	None	Resolved as the Nakayama prototype strain	full	EF571853.1	ABQ52691.1	Nakayama	G3	1000	PFU	1000	SC	SC	20	8	12	14	40
Larena	23568450	2013	Lobigs, M.	Department of Emerging Pathogens and Vaccines, John Curtin School of Medical Research, The Australian National University, Canberra, Australia.	Department of Emerging Pathogens and Vaccines, John Curtin School of Medical Research, The Australian National University, Canberra, Australia.	The Australian National University, Canberra, Australia	Canberra	Australia	Australia	C57BL/6	C57BL/6	Female	84	Nakayama	None	Resolved as the Nakayama prototype strain	full	EF571853.1	ABQ52691.1	Nakayama	G3	1000	PFU	1000	SC	SC	20	8	12	14	40
Fan	23709058	2013	Yuan, Z	Key Laboratory of Agricultural and Environmental Microbiology, Wuhan Institute of Virology, Chinese Academy of Sciences, Wuhan, China	State Key Laboratory of Virology, Wuhan Institute of Virology, Chinese Academy of Sciences, Wuhan, China	National Institute for Viral Disease Control and Prevention, Chinese Center for Disease Control and Prevention, Beijing, China	Wuhan	China	Asia	BALB/c	BALB/c	Female	77	P3	U47032.1	Reported	full	U47032.1	AAB18951.1	P3	G3	10000000	PFU	10000000	IP	IP	5	0	5	16	0	0
Li	23845821	2013	An, J.	Department of Microbiology, School of Basic Medical Sciences, Capital Medical University, Beijing 100069, China.	Department of Microbiology, School of Basic Medical Sciences, Capital Medical University, Beijing, China.	Capital Medical University, Beijing, China	Beijing	China	Asia	BALB/c	BALB/c	Female	42	Beijing1	None	References a previous article https://www.sciencedirect.com/science/article/pii/S0168170297000981?via%3Dihub	full	L48961.1	No protein sequence	Beijing1	G3	100	LD50		IP	IP	10	1	9	NA	10
Li	23845821	2013	An, J.	Department of Microbiology, School of Basic Medical Sciences, Capital Medical University, Beijing 100069, China.	Department of Microbiology, School of Basic Medical Sciences, Capital Medical University, Beijing, China.	Capital Medical University, Beijing, China	Beijing	China	Asia	BALB/c	BALB/c	Female	42	Beijing1	None	References a previous article https://www.sciencedirect.com/science/article/pii/S0168170297000981?via%3Dihub	full	L48961.1	No protein sequence	Beijing1	G3	100	LD50		IP	IP	10	9	1	NA	90
Li	23845821	2013	An, J.	Department of Microbiology, School of Basic Medical Sciences, Capital Medical University, Beijing 100069, China.	Department of Microbiology, School of Basic Medical Sciences, Capital Medical University, Beijing, China.	Capital Medical University, Beijing, China	Beijing	China	Asia	BALB/c	BALB/c	Female	42	Beijing1	None	References a previous article https://www.sciencedirect.com/science/article/pii/S0168170297000981?via%3Dihub	full	L48961.1	No protein sequence	Beijing1	G3	100	LD50		IP	IP	10	10	0	NA	100
Li	23845821	2013	An, J.	Department of Microbiology, School of Basic Medical Sciences, Capital Medical University, Beijing 100069, China.	Department of Microbiology, School of Basic Medical Sciences, Capital Medical University, Beijing, China.	Capital Medical University, Beijing, China	Beijing	China	Asia	BALB/c	BALB/c	Female	42	Beijing1	None	References a previous article https://www.sciencedirect.com/science/article/pii/S0168170297000981?via%3Dihub	full	L48961.1	No protein sequence	Beijing1	G3	100	LD50		IP	IP	10	3	7	NA	30
Hayasaka	23940775	2013	Morita, K.	Department of Virology, Institute of Tropical Medicine, Nagasaki University, Nagasaki, Japan	Nagasaki University, Nagasaki, Japan	Nagasaki University, Nagasaki, Japan	Nagasaki	Japan	Asia	C57BL/6	C57BL/6	NA	39	JaOArS982	None	Referenced a previous article by their group - https://www.sciencedirect.com/science/article/pii/0042682287901449	full	M18370.1	AAA81554.1	JaOArS982	G3	1	PFU	1	SC	SC	10	9	1	21	90
Hayasaka	23940775	2013	Morita, K.	Department of Virology, Institute of Tropical Medicine, Nagasaki University, Nagasaki, Japan	Nagasaki University, Nagasaki, Japan	Nagasaki University, Nagasaki, Japan	Nagasaki	Japan	Asia	C57BL/6	C57BL/6	NA	39	JaTH160	None	Resolved as the JaTH160 prototype strain	full	AB269326	BAF02840.1	JaTH160	G3	10000	PFU	1	SC	SC	10	10	0	21	100
Hayasaka	23940775	2013	Morita, K.	Department of Virology, Institute of Tropical Medicine, Nagasaki University, Nagasaki, Japan	Nagasaki University, Nagasaki, Japan	Nagasaki University, Nagasaki, Japan	Nagasaki	Japan	Asia	C57BL/6	C57BL/6	NA	39	JaOArS982	None	Referenced a previous article by their group - https://www.sciencedirect.com/science/article/pii/0042682287901449	full	M18370.1	AAA81554.1	JaOArS982	G3	100	PFU	100	SC	SC	10	6	4	21	60
Hayasaka	23940775	2013	Morita, K.	Department of Virology, Institute of Tropical Medicine, Nagasaki University, Nagasaki, Japan	Nagasaki University, Nagasaki, Japan	Nagasaki University, Nagasaki, Japan	Nagasaki	Japan	Asia	C57BL/6	C57BL/6	NA	39	JaTH160	None	Resolved as the JaTH160 prototype strain	full	AB269326	BAF02840.1	JaTH160	G3	10000	PFU	100	SC	SC	10	2	8	21	20
Hayasaka	23940775	2013	Morita, K.	Department of Virology, Institute of Tropical Medicine, Nagasaki University, Nagasaki, Japan	Nagasaki University, Nagasaki, Japan	Nagasaki University, Nagasaki, Japan	Nagasaki	Japan	Asia	C57BL/6	C57BL/6	NA	39	JaOArS982	None	Referenced a previous article by their group - https://www.sciencedirect.com/science/article/pii/0042682287901449	full	M18370.1	AAA81554.1	JaOArS982	G3	10000	PFU	10000	SC	SC	10	5	5	21	50
Hayasaka	23940775	2013	Morita, K.	Department of Virology, Institute of Tropical Medicine, Nagasaki University, Nagasaki, Japan	Nagasaki University, Nagasaki, Japan	Nagasaki University, Nagasaki, Japan	Nagasaki	Japan	Asia	C57BL/6	C57BL/6	NA	39	JaTH160	None	Resolved as the JaTH160 prototype strain	full	AB269326	BAF02840.1	JaTH160	G3	10000	PFU	10000	SC	SC	10	0	10	21	0
Hayasaka	23940775	2013	Morita, K.	Department of Virology, Institute of Tropical Medicine, Nagasaki University, Nagasaki, Japan	Nagasaki University, Nagasaki, Japan	Nagasaki University, Nagasaki, Japan	Nagasaki	Japan	Asia	C57BL/6	C57BL/6	NA	39	JaOArS982	None	Referenced a previous article by their group - https://www.sciencedirect.com/science/article/pii/0042682287901449	full	M18370.1	AAA81554.1	JaOArS982	G3	1000000	PFU	1000000	SC	SC	10	7	3	21	70
Hayasaka	23940775	2013	Morita, K.	Department of Virology, Institute of Tropical Medicine, Nagasaki University, Nagasaki, Japan	Nagasaki University, Nagasaki, Japan	Nagasaki University, Nagasaki, Japan	Nagasaki	Japan	Asia	C57BL/6	C57BL/6	NA	39	JaTH160	None	Resolved as the JaTH160 prototype strain	full	AB269326	BAF02840.1	JaTH160	G3	10000	PFU	1000000	SC	SC	10	0	10	21	0
Liu	24045128	2013	Chen, Jd	College of Veterinary Medicine, South China Agricultural University, China	College of Veterinary Medicine, South China Agricultural University, Guangzhou, China	South China Agricultural University, Guangzhou, China	Guangzhou	China	Asia	Kunming	Swiss	Female	25	JEV/SW/GZ/09/2004	KF297915	Reported	full	KF297915	AGW82422.2	JEV/SW/GZ/09/2004	G3	7.94328	TCID50	5.5603	IC	IC	10	10	0	>14	100	0
Liu	24045128	2013	Chen, Jd	College of Veterinary Medicine, South China Agricultural University, China	College of Veterinary Medicine, South China Agricultural University, Guangzhou, China	South China Agricultural University, Guangzhou, China	Guangzhou	China	Asia	Kunming	Swiss	Female	25	JEV/SW/GZ/09/2004	KF297915	Reported	full	KF297915	AGW82422.3	JEV/SW/GZ/09/2004	G3	79.4328	TCID50	55.603	IC	IC	10	10	0	>14	100	0
Liu	24045128	2013	Chen, Jd	College of Veterinary Medicine, South China Agricultural University, China	College of Veterinary Medicine, South China Agricultural University, Guangzhou, China	South China Agricultural University, Guangzhou, China	Guangzhou	China	Asia	Kunming	Swiss	Female	25	JEV/SW/GZ/09/2004	KF297915	Reported	full	KF297915	AGW82422.4	JEV/SW/GZ/09/2004	G3	794.328	TCID50	556.03	IC	IC	10	6	4	4	60	0
Liu	24045128	2013	Chen, Jd	College of Veterinary Medicine, South China Agricultural University, China	College of Veterinary Medicine, South China Agricultural University, Guangzhou, China	South China Agricultural University, Guangzhou, China	Guangzhou	China	Asia	Kunming	Swiss	Female	25	JEV/SW/GZ/09/2004	KF297915	Reported	full	KF297915	AGW82422.5	JEV/SW/GZ/09/2004	G3	7943.28	TCID50	5560.3	IC	IC	10	2	8	5	20	0
Liu	24045128	2013	Chen, Jd	College of Veterinary Medicine, South China Agricultural University, China	College of Veterinary Medicine, South China Agricultural University, Guangzhou, China	South China Agricultural University, Guangzhou, China	Guangzhou	China	Asia	Kunming	Swiss	Female	25	JEV/SW/GZ/09/2004	KF297915	Reported	full	KF297915	AGW82422.6	JEV/SW/GZ/09/2004	G3	794328	TCID50	556030	IC	IC	10	0	10	6	0	0
Liu	24045128	2013	Chen, Jd	College of Veterinary Medicine, South China Agricultural University, China	College of Veterinary Medicine, South China Agricultural University, Guangzhou, China	South China Agricultural University, Guangzhou, China	Guangzhou	China	Asia	Kunming	Swiss	Female	25	JEV/SW/GD/01/2009	KF297915	Reported	full	KF297915	AGW82422.1	JEV/SW/GD/01/2009	G3	1995262	TCID50	1.39668e+06	IC	IC	10	10	0	>14	100	0
Li	24109223	2013	Qin, Cheng-Feng	Department of Virology, Beijing Institute of Microbiology and Epidemiology, Beijing, China	Department of Virology, Beijing Institute of Microbiology and Epidemiology, Beijing, China	Beijing Institute of Microbiology and Epidemiology, Beijing, China	Beijing	China	Asia	BALB/c	BALB/c	NA	56	SX06	None	The paper does not report an accession number but only reports that the strain was isolated from mosquiotos in Shanxi province in 2006. There is a publication from an outbreak at this time, however only the prM sequence was sequenced, and there are multiple possibilities - https://www.ncbi.nlm.nih.gov/pmc/articles/PMC2878235/ These have been uploaded to GenBank https://www.ncbi.nlm.nih.gov/nuccor…	None	None	None	SX06	G1	100000	PFU	100000	IP	IP	8	0	8	9	0	0
Fadnis	24236856	2013	Solomon, T	Department of Neurovirology, National Institute of Mental Health and Neurosciences, Bangalore, India	Department of Neurovirology, National Institute of Mental Health and Neurosciences, Bangalore, India	National Institute of Mental Health and Neurosciences, Bangalore, India	Bangalore	India	Asia	C57BL/6J	C57BL/6	NA	35	P20778	None	Resolved as the p20778 prototype strain	full	AF080251	AAC29474.1	P20778	G3	100	PFU	100	IC	IC	8	0	8	4	0
Fadnis	24236856	2013	Solomon, T	Department of Neurovirology, National Institute of Mental Health and Neurosciences, Bangalore, India	Department of Neurovirology, National Institute of Mental Health and Neurosciences, Bangalore, India	National Institute of Mental Health and Neurosciences, Bangalore, India	Bangalore	India	Asia	C57BL/6J	C57BL/6	NA	6	P20778	None	Resolved as the p20778 prototype strain	full	AF080251	AAC29474.1	P20778	G3	100	PFU	100	IC	IC	8	0	8	2	0
Li	24292966	2014	Mao, X	College of Veterinary Medicine, Nanjing Agricultural University, Jiangsu, China	Nanjing Agricultural University, Nanjing, China	Nanjing Agricultural University, Nanjing, China	Nanjing	China	Asia	BALB/c	BALB/c	Female	21	NJ2008	GQ918133	Reported	full	GQ918133	ACX54354.2	NJ2008	G3	10000000	PFU	10000000	IC	IC	20	0	20	21	0	0
Li	24292966	2014	Mao, X	College of Veterinary Medicine, Nanjing Agricultural University, Jiangsu, China	Nanjing Agricultural University, Nanjing, China	Nanjing Agricultural University, Nanjing, China	Nanjing	China	Asia	BALB/c	BALB/c	Female	21	NJ2008	GQ918133	Reported	full	GQ918133	ACX54354.2	NJ2008	G3	10000000	PFU	10000000	IP+sham IC	IP+sham IC	20	0	20	21	0	0
Li	24362961	2014	Zhang, B	Key Laboratory of Agricultural and Environmental Microbiology, Wuhan Institute of Virology, Chinese Academy of Sciences, Wuhan, China	State Key Laboratory of Virology, Wuhan Institute of Virology, Chinese Academy of Sciences, Wuhan, China	National Institute for Viral Disease Control and Prevention, Chinese Center for Disease Control and Prevention, Beijing, China	Wuhan	China	Asia	BALB/c	BALB/c	Female	21	SA14	M55506	Reported	full	M55506	AAA46248.1	SA14	G3	200000	PFU	200000	IP	IP	6	5	1	13	83
Li	24362961	2014	Zhang, B	Key Laboratory of Agricultural and Environmental Microbiology, Wuhan Institute of Virology, Chinese Academy of Sciences, Wuhan, China	State Key Laboratory of Virology, Wuhan Institute of Virology, Chinese Academy of Sciences, Wuhan, China	National Institute for Viral Disease Control and Prevention, Chinese Center for Disease Control and Prevention, Beijing, China	Wuhan	China	Asia	BALB/c	BALB/c	Female	42	SA14	M55506	Reported	full	M55506	AAA46248.1	SA14	G3	1000000	PFU	1000000	IP	IP	7	4	3	12	57
Li	24362961	2014	Zhang, B	Key Laboratory of Agricultural and Environmental Microbiology, Wuhan Institute of Virology, Chinese Academy of Sciences, Wuhan, China	State Key Laboratory of Virology, Wuhan Institute of Virology, Chinese Academy of Sciences, Wuhan, China	National Institute for Viral Disease Control and Prevention, Chinese Center for Disease Control and Prevention, Beijing, China	Wuhan	China	Asia	BALB/c	BALB/c	Female	21	SA14	M55506	Reported	full	M55506	AAA46248.1	SA14	G3	5000000	PFU	5000000	IP	IP	8	2	6	9	25
Arakawa	24370704	2014	Tadano, M	Molecular Microbiology Group, Department of Tropical Infectious Diseases, Okinawa, Japan	University of the Ryukyus, Nishihara, Japan	University of the Ryukyus, Nishihara, Japan	Nishihara	Japan	Asia	BALB/c	BALB/c	Female	49	JaGAr01	None	None	None	None	None	JaGAr01	G3	100000	PFU	100000	IP+sham IC	IP+sham IC	16	0	16	7	0
Arakawa	24370704	2014	Tadano, M	Molecular Microbiology Group, Department of Tropical Infectious Diseases, Okinawa, Japan	University of the Ryukyus, Nishihara, Japan	University of the Ryukyus, Nishihara, Japan	Nishihara	Japan	Asia	BALB/c	BALB/c	Female	49	JaGAr01	None	None	None	None	None	JaGAr01	G3	100000	PFU	100000	IP+sham IC	IP+sham IC	21	0	21	8	0
Shi	24456815	2014	Ma, Z	Shanghai Veterinary Research Institute, Chinese Academy of Agricultural Science, Shanghai, China	Shanghai Veterinary Research Institute, Chinese Academy of Agricultural Science, Shanghai, China	Shanghai Veterinary Research Institute, Chinese Academy of Agricultural Science, Shanghai, China	Shanghai	China	Asia	Kunming	Swiss	Female	21	SHJEV01	None	None	None	None	None	SHJEV01	G3	60000	PFU	60000	IP	IP	10	0	10	9	0
Ye	24652493	2014	Cao, S	State Key Laboratory of Agricultural Microbiology, Huazhong Agricultural University College of Veterinary Medicine, Huazhong Agricultural University, Wuhan, Hubei, P.R China.	Huazhong Agricultural University, Wuhan, China	Huazhong Agricultural University, Wuhan, China	Wuhan	China	Asia	BALB/c	BALB/c	NA	70	P3	U47032.1	Reported	full	U47032.1	AAB18951.1	P3	G3	1000000	PFU	1000000	IP	IP	20	6	14	12.7	30
Yang	24709585	2014	Qin, CF	Department of Virology, State Key Laboratory of Pathogen and Biosecurity, Beijing Institute of Microbiology and Epidemiology, Beijing, China	Department of Virology, State Key Laboratory of Pathogen and Biosecurity, Beijing Institute of Microbiology and Epidemiology, Beijing, China	Beijing Institute of Microbiology and Epidemiology, Beijing, China	Beijing	China	Asia	BALB/c	BALB/c	NA	14	SA14	M55506	Reported	full	M55506	AAA46248.1	SA14	G3	199526	PFU	199526	IC	IC	8	0	8	5	0
Yang	24709585	2014	Qin, CF	Department of Virology, State Key Laboratory of Pathogen and Biosecurity, Beijing Institute of Microbiology and Epidemiology, Beijing, China	Department of Virology, State Key Laboratory of Pathogen and Biosecurity, Beijing Institute of Microbiology and Epidemiology, Beijing, China	Beijing Institute of Microbiology and Epidemiology, Beijing, China	Beijing	China	Asia	BALB/c	BALB/c	NA	14	SA14	M55506	Reported	full	M55506	AAA46248.1	SA14	G3	5.01187e+06	PFU	5.01187e+06	IP	IP	8	0	8	10	0
Shen	24725931	2014	Chen, P	Key Laboratory of Animal Diseases Diagnosis and Immunology, Ministry of Agriculture, College of Veterinary Medicine, Nanjing Agricultural University, Nanjing 210095, China.	Nanjing Agricultural University, Nanjing, China	Nanjing Agricultural University, Nanjing, China	Nanjing	China	Asia	BALB/c	BALB/c	Female	35	NJ2008	GQ918133	Reported	full	GQ918133	ACX54354.2	NJ2008	G3	100	LD50		IC	IC	6	0	6	12	0
Shen	24725931	2014	Chen, P	Key Laboratory of Animal Diseases Diagnosis and Immunology, Ministry of Agriculture, College of Veterinary Medicine, Nanjing Agricultural University, Nanjing 210095, China.	Nanjing Agricultural University, Nanjing, China	Nanjing Agricultural University, Nanjing, China	Nanjing	China	Asia	BALB/c	BALB/c	Female	35	NJ2008	GQ918133	Reported	full	GQ918133	ACX54354.2	NJ2008	G3	100	LD50		IC	IC	6	0	6	12	0
Shen	24725931	2014	Chen, P	Key Laboratory of Animal Diseases Diagnosis and Immunology, Ministry of Agriculture, College of Veterinary Medicine, Nanjing Agricultural University, Nanjing 210095, China.	Nanjing Agricultural University, Nanjing, China	Nanjing Agricultural University, Nanjing, China	Nanjing	China	Asia	BALB/c	BALB/c	Female	35	NJ2008	GQ918133	Reported	full	GQ918133	ACX54354.2	NJ2008	G3	100	LD50		IC	IC	6	0	6	12	0
Shen	24725931	2014	Chen, P	Key Laboratory of Animal Diseases Diagnosis and Immunology, Ministry of Agriculture, College of Veterinary Medicine, Nanjing Agricultural University, Nanjing 210095, China.	Nanjing Agricultural University, Nanjing, China	Nanjing Agricultural University, Nanjing, China	Nanjing	China	Asia	BALB/c	BALB/c	Female	35	NJ2008	GQ918133	Reported	full	GQ918133	ACX54354.2	NJ2008	G3	100	LD50		IC	IC	6	0	6	12	0
Shen	24725931	2014	Chen, P	Key Laboratory of Animal Diseases Diagnosis and Immunology, Ministry of Agriculture, College of Veterinary Medicine, Nanjing Agricultural University, Nanjing 210095, China.	Nanjing Agricultural University, Nanjing, China	Nanjing Agricultural University, Nanjing, China	Nanjing	China	Asia	BALB/c	BALB/c	Female	35	NJ2008	GQ918133	Reported	full	GQ918133	ACX54354.2	NJ2008	G3	100	LD50		IC	IC	6	0	6	12	0
Shen	24725931	2014	Chen, P	Key Laboratory of Animal Diseases Diagnosis and Immunology, Ministry of Agriculture, College of Veterinary Medicine, Nanjing Agricultural University, Nanjing 210095, China.	Nanjing Agricultural University, Nanjing, China	Nanjing Agricultural University, Nanjing, China	Nanjing	China	Asia	BALB/c	BALB/c	Female	35	NJ2008	GQ918133	Reported	full	GQ918133	ACX54354.2	NJ2008	G3	100	LD50		IC	IC	6	0	6	12	0
Shen	24725931	2014	Chen, P	Key Laboratory of Animal Diseases Diagnosis and Immunology, Ministry of Agriculture, College of Veterinary Medicine, Nanjing Agricultural University, Nanjing 210095, China.	Nanjing Agricultural University, Nanjing, China	Nanjing Agricultural University, Nanjing, China	Nanjing	China	Asia	BALB/c	BALB/c	Female	35	NJ2008	GQ918133	Reported	full	GQ918133	ACX54354.2	NJ2008	G3	100	LD50		IC	IC	6	0	6	12	0
Shen	24725931	2014	Chen, P	Key Laboratory of Animal Diseases Diagnosis and Immunology, Ministry of Agriculture, College of Veterinary Medicine, Nanjing Agricultural University, Nanjing 210095, China.	Nanjing Agricultural University, Nanjing, China	Nanjing Agricultural University, Nanjing, China	Nanjing	China	Asia	BALB/c	BALB/c	Female	35	NJ2008	GQ918133	Reported	full	GQ918133	ACX54354.2	NJ2008	G3	100	LD50		IC	IC	6	0	6	12	0
Aoki	24903089	2014	Hayasaka, D	Department of Virology, Institute of Tropical Medicine, Nagasaki University, Nagasaki, Japan	Nagasaki University, Nagasaki, Japan	Nagasaki University, Nagasaki, Japan	Nagasaki	Japan	Asia	129 inbred (or 129X1)	129	NA	39	JaOArS982	None	None	full	M18370.1	AAA81554.1	JaOArS982	G3	1	PFU	1	SC	SC	14	11	3	19	78.5714	0
Aoki	24903089	2014	Hayasaka, D	Department of Virology, Institute of Tropical Medicine, Nagasaki University, Nagasaki, Japan	Nagasaki University, Nagasaki, Japan	Nagasaki University, Nagasaki, Japan	Nagasaki	Japan	Asia	129 inbred (or 129X1)	129	NA	39	JaOArS982	None	None	full	M18370.1	AAA81554.1	JaOArS982	G3	100	PFU	100	SC	SC	14	9	5	20	64.2857	0
Aoki	24903089	2014	Hayasaka, D	Department of Virology, Institute of Tropical Medicine, Nagasaki University, Nagasaki, Japan	Nagasaki University, Nagasaki, Japan	Nagasaki University, Nagasaki, Japan	Nagasaki	Japan	Asia	129 inbred (or 129X1)	129	NA	39	JaOArS982	None	None	full	M18370.1	AAA81554.1	JaOArS982	G3	10000	PFU	10000	SC	SC	14	8	6	20	57.1429	0
Aoki	24903089	2014	Hayasaka, D	Department of Virology, Institute of Tropical Medicine, Nagasaki University, Nagasaki, Japan	Nagasaki University, Nagasaki, Japan	Nagasaki University, Nagasaki, Japan	Nagasaki	Japan	Asia	129 inbred (or 129X1)	129	NA	39	JaOArS982	None	None	full	M18370.1	AAA81554.1	JaOArS982	G3	1000000	PFU	1000000	SC	SC	14	13	1	18	92.8571	0
Nazmi	24909816	2014	Basu, A.	National Brain Research Centre, Manesar, Haryana, India	National Brain Research Centre, Manesar, Haryana, India	National Brain Research Centre, Manesar, Haryana, India	Manesar	India	Asia	BALB/c	BALB/c	Both	28	GP78	None	None	full	AF075723.1	AAC27708.1	GP78	G3	300000	PFU	300000	SC	SC	8	0	8	9	0	1
Nazmi	24909816	2014	Basu, A.	National Brain Research Centre, Manesar, Haryana, India	National Brain Research Centre, Manesar, Haryana, India	National Brain Research Centre, Manesar, Haryana, India	Manesar	India	Asia	BALB/c	BALB/c	Both	35	GP78	None	None	full	AF075723.1	AAC27708.1	GP78	G3	300000	PFU	300000	SC	SC	8	0	8	10	0	0
Nazmi	24909816	2014	Basu, A.	National Brain Research Centre, Manesar, Haryana, India	National Brain Research Centre, Manesar, Haryana, India	National Brain Research Centre, Manesar, Haryana, India	Manesar	India	Asia	BALB/c	BALB/c	Both	42	GP78	None	They report that GP 78668A = GP-78. Resolved as the prototype GP78 strain.	full	AF075723.1	AAC27708.1	GP78	G3	300000	PFU	300000	SC	SC	8	0	8	10	0	1
Nazmi	24909816	2014	Basu, A.	National Brain Research Centre, Manesar, Haryana, India	National Brain Research Centre, Manesar, Haryana, India	National Brain Research Centre, Manesar, Haryana, India	Manesar	India	Asia	BALB/c	BALB/c	Both	28	GP78	None	None	full	AF075723.1	AAC27708.1	GP78	G3	300000	PFU	300000	SC	SC	8	0	8	10	0	0
Nazmi	24909816	2014	Basu, A.	National Brain Research Centre, Manesar, Haryana, India	National Brain Research Centre, Manesar, Haryana, India	National Brain Research Centre, Manesar, Haryana, India	Manesar	India	Asia	BALB/c	BALB/c	Both	35	GP78	None	None	full	AF075723.1	AAC27708.1	GP78	G3	300000	PFU	300000	SC	SC	8	0	8	10	0	0
Nazmi	24909816	2014	Basu, A.	National Brain Research Centre, Manesar, Haryana, India	National Brain Research Centre, Manesar, Haryana, India	National Brain Research Centre, Manesar, Haryana, India	Manesar	India	Asia	BALB/c	BALB/c	Both	42	GP78	None	None	full	AF075723.1	AAC27708.1	GP78	G3	300000	PFU	300000	SC	SC	8	0	8	10	0	0
Chen	24914069	2014	Pan, CH	National Institute of Infectious Diseases and Vaccinology, National Health Research Institutes, Miaoli County, Taiwan Graduate Institute of Immunology, China Medical University, Taichung, Taiwan.	China Medical University, Taichung, Taiwan	China Medical University, Taichung, Taiwan	Taichung	Taiwan	Asia	C3H/HeN	C3H/He	Female	42	Beijing1	None	None	full	L48961.1	No protein sequence	Beijing1	G3	20	LD50		IP+sham IC	IP+sham IC	4	2	2	13	50
Shen	24942376	2014	Chen, P	Key Laboratory of Animal Diseases Diagnosis and Immunology, Ministry of Agriculture, College of Veterinary Medicine, Nanjing Agricultural University, Nanjing 210095, China.	Nanjing Agricultural University, Nanjing, China	Nanjing Agricultural University, Nanjing, China	Nanjing	China	Asia	BALB/c	BALB/c	Female	28	NJ2008	GQ918133	Reported	full	GQ918133	ACX54354.2	NJ2008	G3	100	LD50		IC	IC	6	0	6	6	0
Shen	24942376	2014	Chen, P	Key Laboratory of Animal Diseases Diagnosis and Immunology, Ministry of Agriculture, College of Veterinary Medicine, Nanjing Agricultural University, Nanjing 210095, China.	Nanjing Agricultural University, Nanjing, China	Nanjing Agricultural University, Nanjing, China	Nanjing	China	Asia	BALB/c	BALB/c	Female	28	NJ2008	GQ918133	Reported	full	GQ918133	ACX54354.2	NJ2008	G3	20	LD50		IC	IC	6	0	6	6	0
Shen	24942376	2014	Chen, P	Key Laboratory of Animal Diseases Diagnosis and Immunology, Ministry of Agriculture, College of Veterinary Medicine, Nanjing Agricultural University, Nanjing 210095, China.	Nanjing Agricultural University, Nanjing, China	Nanjing Agricultural University, Nanjing, China	Nanjing	China	Asia	BALB/c	BALB/c	Female	28	NJ2008	GQ918133	Reported	full	GQ918133	ACX54354.2	NJ2008	G3	100	LD50		IC	IC	6	0	6	6	0
Shen	24942376	2014	Chen, P	Key Laboratory of Animal Diseases Diagnosis and Immunology, Ministry of Agriculture, College of Veterinary Medicine, Nanjing Agricultural University, Nanjing 210095, China.	Nanjing Agricultural University, Nanjing, China	Nanjing Agricultural University, Nanjing, China	Nanjing	China	Asia	BALB/c	BALB/c	Female	28	NJ2008	GQ918133	Reported	full	GQ918133	ACX54354.2	NJ2008	G3	100	LD50		IC	IC	6	0	6	6	0
Gromowski	25311701	2015	Whitehead, SS	Laboratory of Infectious Diseases, National Institute of Allergy and Infectious Diseases, National Institutes of Health, Bethesda, Maryland, USA	Laboratory of Infectious Diseases, National Institute of Allergy and Infectious Diseases, National Institutes of Health, Bethesda, Maryland, USA	National Institutes of Health, Bethesda, USA	Bethesda	USA	N.America	Swiss	Swiss	Female	21	7812474	U70387.1	Reported	partial	U70387.1	AAB40662.1	7812474	G3	100	PFU	100	IC	IC	5	0	5	NA	0	0
Gromowski	25311701	2015	Whitehead, SS	Laboratory of Infectious Diseases, National Institute of Allergy and Infectious Diseases, National Institutes of Health, Bethesda, Maryland, USA	Laboratory of Infectious Diseases, National Institute of Allergy and Infectious Diseases, National Institutes of Health, Bethesda, Maryland, USA	National Institutes of Health, Bethesda, USA	Bethesda	USA	N.America	Swiss	Swiss	Female	21	7812474	U70387.1	Reported	partial	U70387.1	AAB40662.1	7812474	G3	100	PFU	100	IP	IP	5	2	3	NA	40	0
Nagata	25668565	2015	Hasegawa, H	National Institute of Infectious Diseases, Tokyo, Japan	Department of Virology, National Institute of Infectious Diseases, Tokyo, Japan	National Institute of Infectious Diseases, Tokyo, Japan	Tokyo	Japan	Asia	BALB/c	BALB/c	Female	56	JaTH160	None	Resolved as the JaTH160 prototype strain	full	AB269326	BAF02840.1	JaTH160	G3	10^1.8	PFU	63.0957	IV	IV	10	2	8	12.8	20
Nagata	25668565	2015	Hasegawa, H	National Institute of Infectious Diseases, Tokyo, Japan	Department of Virology, National Institute of Infectious Diseases, Tokyo, Japan	National Institute of Infectious Diseases, Tokyo, Japan	Tokyo	Japan	Asia	BALB/c	BALB/c	Female	56	JaTH160	None	Resolved as the JaTH160 prototype strain	full	AB269326	BAF02840.1	JaTH160	G3	10^2.8	PFU	630.957	IV	IV	10	0	10	10.8	0
Nagata	25668565	2015	Hasegawa, H	National Institute of Infectious Diseases, Tokyo, Japan	Department of Virology, National Institute of Infectious Diseases, Tokyo, Japan	National Institute of Infectious Diseases, Tokyo, Japan	Tokyo	Japan	Asia	BALB/c	BALB/c	Female	56	JaTH160	None	Resolved as the JaTH160 prototype strain	full	AB269326	BAF02840.1	JaTH160	G3	10^3.8	PFU	6309.57	IV	IV	10	2	8	10.6	20
Nagata	25668565	2015	Hasegawa, H	National Institute of Infectious Diseases, Tokyo, Japan	Department of Virology, National Institute of Infectious Diseases, Tokyo, Japan	National Institute of Infectious Diseases, Tokyo, Japan	Tokyo	Japan	Asia	BALB/c	BALB/c	Female	56	JaTH160	None	Resolved as the JaTH160 prototype strain	full	AB269326	BAF02840.1	JaTH160	G3	10^4.8	PFU	63095.7	IV	IV	10	4	6	13	40
de Wispelaere	25787283	2015	Despres, P	Flavivirus-Host Molecular Interactions Laboratory, Institut Pasteur, Paris, France	Institut Pasteur, Paris, France	Institut Pasteur, Paris, France	Paris	France	Europe	BALB/c	BALB/c	Female	21	XZ0934	JF915894.1	Reported	full	JF915894.1	AEK75355.1	XZ0934	G5	10	PFU	10	IC	IC	6	0	6	7	0
de Wispelaere	25787283	2015	Despres, P	Flavivirus-Host Molecular Interactions Laboratory, Institut Pasteur, Paris, France	Institut Pasteur, Paris, France	Institut Pasteur, Paris, France	Paris	France	Europe	BALB/c	BALB/c	Female	21	RP9	None	Resolved as the RP9 prototype strain	full	DQ648597	ABG36930.1	RP9	G3	1000	PFU	1000	IP	IP	6	5	1	>21	83.3333
de Wispelaere	25787283	2015	Despres, P	Flavivirus-Host Molecular Interactions Laboratory, Institut Pasteur, Paris, France	Institut Pasteur, Paris, France	Institut Pasteur, Paris, France	Paris	France	Europe	BALB/c	BALB/c	Female	21	RP9	None	Resolved as the RP9 prototype strain	full	DQ648597	ABG36930.1	RP9	G3	1000	PFU	1000	IP	IP	12	12	0	13	100
de Wispelaere	25787283	2015	Despres, P	Flavivirus-Host Molecular Interactions Laboratory, Institut Pasteur, Paris, France	Institut Pasteur, Paris, France	Institut Pasteur, Paris, France	Paris	France	Europe	C57BL/6	C57BL/6	Female	21	RP9	None	Resolved as the RP9 prototype strain	full	DQ648597	ABG36930.1	RP9	G3	1000	PFU	1000	IP	IP	12	2	10	10	16.6667
de Wispelaere	25787283	2015	Despres, P	Flavivirus-Host Molecular Interactions Laboratory, Institut Pasteur, Paris, France	Institut Pasteur, Paris, France	Institut Pasteur, Paris, France	Paris	France	Europe	BALB/c	BALB/c	Female	21	XZ0934	JF915894.1	Reported	full	JF915894.1	AEK75355.1	XZ0934	G5	1000	PFU	1000	IP	IP	6	2	4	11	33.3333
de Wispelaere	25787283	2015	Despres, P	Flavivirus-Host Molecular Interactions Laboratory, Institut Pasteur, Paris, France	Institut Pasteur, Paris, France	Institut Pasteur, Paris, France	Paris	France	Europe	BALB/c	BALB/c	Female	21	XZ0934	JF915894.1	Reported	full	JF915894.1	AEK75355.1	XZ0934	G5	1000	PFU	1000	IP	IP	12	3	9	13	25
de Wispelaere	25787283	2015	Despres, P	Flavivirus-Host Molecular Interactions Laboratory, Institut Pasteur, Paris, France	Institut Pasteur, Paris, France	Institut Pasteur, Paris, France	Paris	France	Europe	C57BL/6 (B/6)	C57BL/6	Female	21	XZ0934	None	Reported	full	JF915894.1	AEK75355.1	XZ0934	G5	1000	PFU	1000	IP	IP	12	0	12	10	0
de Wispelaere	25787283	2015	Despres, P	Flavivirus-Host Molecular Interactions Laboratory, Institut Pasteur, Paris, France	Institut Pasteur, Paris, France	Institut Pasteur, Paris, France	Paris	France	Europe	BALB/c	BALB/c	Female	21	RP9	None	Resolved as the RP9 prototype strain	full	DQ648597	ABG36930.1	RP9	G3	10	PFU	10	IC	IC	6	0	6	6	0
Kao	25816318	2015	Lin, Y.L.	Institute of Biomedical Sciences, Academia Sinica, Taipei, Taiwan	National Defense Medical Center and Institute of Biomedical Sciences, Academia Sinica, Taipei, Taiwan	National Defense Medical Center and Institute of Biomedical Sciences, Academia Sinica, Taipei, Taiwan	Taipei	Taiwan	Asia	C57BL/6 (B/6)	C57BL/6	NA	4	RP9	AF014161	Reported	full	AF014161	AAB66485.1	RP9	G3	0.2	PFU	0.2	IC	IC	5	3	2	23	60
Kao	25816318	2015	Lin, Y.L.	Institute of Biomedical Sciences, Academia Sinica, Taipei, Taiwan	National Defense Medical Center and Institute of Biomedical Sciences, Academia Sinica, Taipei, Taiwan	National Defense Medical Center and Institute of Biomedical Sciences, Academia Sinica, Taipei, Taiwan	Taipei	Taiwan	Asia	C57BL/6 (B/6)	C57BL/6	NA	4	RP9	AF014161	Reported	full	AF014161	AAB66485.1	RP9	G3	0.2	PFU	0.2	IC	IC	5	3	2	23	60
Kao	25816318	2015	Lin, Y.L.	Institute of Biomedical Sciences, Academia Sinica, Taipei, Taiwan	National Defense Medical Center and Institute of Biomedical Sciences, Academia Sinica, Taipei, Taiwan	National Defense Medical Center and Institute of Biomedical Sciences, Academia Sinica, Taipei, Taiwan	Taipei	Taiwan	Asia	C57BL/6 (B/6)	C57BL/6	NA	4	RP9	AF014161	Reported	full	AF014161	AAB66485.1	RP9	G3	2	PFU	2	IC	IC	5	0	5	11	0
Kao	25816318	2015	Lin, Y.L.	Institute of Biomedical Sciences, Academia Sinica, Taipei, Taiwan	National Defense Medical Center and Institute of Biomedical Sciences, Academia Sinica, Taipei, Taiwan	National Defense Medical Center and Institute of Biomedical Sciences, Academia Sinica, Taipei, Taiwan	Taipei	Taiwan	Asia	C57BL/6 (B/6)	C57BL/6	NA	4	RP9	AF014161	Reported	full	AF014161	AAB66485.1	RP9	G3	20	PFU	20	IC	IC	5	0	5	8	0
Kao	25816318	2015	Lin, Y.L.	Institute of Biomedical Sciences, Academia Sinica, Taipei, Taiwan	National Defense Medical Center and Institute of Biomedical Sciences, Academia Sinica, Taipei, Taiwan	National Defense Medical Center and Institute of Biomedical Sciences, Academia Sinica, Taipei, Taiwan	Taipei	Taiwan	Asia	C57BL/6 (B/6)	C57BL/6	NA	4	RP9	AF014161	Reported	full	AF014161	AAB66485.1	RP9	G3	2000	PFU	2000	IP	IP	5	2	3	23	40
Kao	25816318	2015	Lin, Y.L.	Institute of Biomedical Sciences, Academia Sinica, Taipei, Taiwan	National Defense Medical Center and Institute of Biomedical Sciences, Academia Sinica, Taipei, Taiwan	National Defense Medical Center and Institute of Biomedical Sciences, Academia Sinica, Taipei, Taiwan	Taipei	Taiwan	Asia	C57BL/6 (B/6)	C57BL/6	NA	4	RP9	AF014161	Reported	full	AF014161	AAB66485.1	RP9	G3	200000	PFU	200000	IP	IP	10	1	9	23	10
Tajima	26048886	2015	Takasaki, T	Department of Virology I, National Institute of Infectious Diseases, Tokyo, Japan	Department of Virology, National Institute of Infectious Diseases, Tokyo, Japan	National Institute of Infectious Diseases, Tokyo, Japan	Tokyo	Japan	Asia	ddY	ddY	NA	3	Beijing1	AB920347	Reported	partial	AB920347	BAO58957.1	Beijing1	G3	100	PFU	100	IP	IP	10	8	2	21	80
Tajima	26048886	2015	Takasaki, T	Department of Virology I, National Institute of Infectious Diseases, Tokyo, Japan	Department of Virology, National Institute of Infectious Diseases, Tokyo, Japan	National Institute of Infectious Diseases, Tokyo, Japan	Tokyo	Japan	Asia	ddY	ddY	NA	3	Mie/41/2002	None	Resolved as the Mie/41/2002 prototype strain	full	AB241119.1	BAE48356.1	Mie/41/2002	G1	100	PFU	100	IP	IP	10	10	0	21	100
Tajima	26048886	2015	Takasaki, T	Department of Virology I, National Institute of Infectious Diseases, Tokyo, Japan	Department of Virology, National Institute of Infectious Diseases, Tokyo, Japan	National Institute of Infectious Diseases, Tokyo, Japan	Tokyo	Japan	Asia	ddY	ddY	NA	3	Muar	None	Resolved as the Muar prototype strain	full	HM596272	ADX31663.1	Muar	G5	100	PFU	100	IP	IP	10	9	1	21	0
Tajima	26048886	2015	Takasaki, T	Department of Virology I, National Institute of Infectious Diseases, Tokyo, Japan	Department of Virology, National Institute of Infectious Diseases, Tokyo, Japan	National Institute of Infectious Diseases, Tokyo, Japan	Tokyo	Japan	Asia	ddY	ddY	NA	3	Beijing1	AB920347	Reported	partial	AB920347	BAO58957.1	Beijing1	G3	1000	PFU	1000	IP	IP	10	0	10	7.2	0
Tajima	26048886	2015	Takasaki, T	Department of Virology I, National Institute of Infectious Diseases, Tokyo, Japan	Department of Virology, National Institute of Infectious Diseases, Tokyo, Japan	National Institute of Infectious Diseases, Tokyo, Japan	Tokyo	Japan	Asia	ddY	ddY	NA	3	Mie/41/2002	None	Resolved as the Mie/41/2002 prototype strain	full	AB241119.1	BAE48356.1	Mie/41/2002	G1	1000	PFU	1000	IP	IP	10	8	2	21	80
Tajima	26048886	2015	Takasaki, T	Department of Virology I, National Institute of Infectious Diseases, Tokyo, Japan	Department of Virology, National Institute of Infectious Diseases, Tokyo, Japan	National Institute of Infectious Diseases, Tokyo, Japan	Tokyo	Japan	Asia	ddY	ddY	NA	3	Muar	None	Resolved as the Muar prototype strain	full	HM596272	ADX31663.1	Muar	G5	1000	PFU	1000	IP	IP	10	1	9	21	10
Tajima	26048886	2015	Takasaki, T	Department of Virology I, National Institute of Infectious Diseases, Tokyo, Japan	Department of Virology, National Institute of Infectious Diseases, Tokyo, Japan	National Institute of Infectious Diseases, Tokyo, Japan	Tokyo	Japan	Asia	ddY	ddY	NA	3	Beijing1	AB920347	Reported	partial	AB920347	BAO58957.1	Beijing1	G3	10000	PFU	10000	IP	IP	10	0	10	7.2	0
Tajima	26048886	2015	Takasaki, T	Department of Virology I, National Institute of Infectious Diseases, Tokyo, Japan	Department of Virology, National Institute of Infectious Diseases, Tokyo, Japan	National Institute of Infectious Diseases, Tokyo, Japan	Tokyo	Japan	Asia	ddY	ddY	NA	3	Mie/41/2002	None	Resolved as the Mie/41/2002 prototype strain	full	AB241119.1	BAE48356.1	Mie/41/2002	G1	10000	PFU	10000	IP	IP	10	7	3	21	70
Tajima	26048886	2015	Takasaki, T	Department of Virology I, National Institute of Infectious Diseases, Tokyo, Japan	Department of Virology, National Institute of Infectious Diseases, Tokyo, Japan	National Institute of Infectious Diseases, Tokyo, Japan	Tokyo	Japan	Asia	ddY	ddY	NA	3	Muar	None	Resolved as the Muar prototype strain	full	HM596272	ADX31663.1	Muar	G5	10000	PFU	10000	IP	IP	10	0	10	6.6	0
Tajima	26048886	2015	Takasaki, T	Department of Virology I, National Institute of Infectious Diseases, Tokyo, Japan	Department of Virology, National Institute of Infectious Diseases, Tokyo, Japan	National Institute of Infectious Diseases, Tokyo, Japan	Tokyo	Japan	Asia	ddY	ddY	NA	3	Beijing1	AB920347	Reported	partial	AB920347	BAO58957.1	Beijing1	G3	100000	PFU	100000	IP	IP	10	0	10	8.7	0
Tajima	26048886	2015	Takasaki, T	Department of Virology I, National Institute of Infectious Diseases, Tokyo, Japan	Department of Virology, National Institute of Infectious Diseases, Tokyo, Japan	National Institute of Infectious Diseases, Tokyo, Japan	Tokyo	Japan	Asia	ddY	ddY	NA	3	Mie/41/2002	None	Resolved as the Mie/41/2002 prototype strain	full	AB241119.1	BAE48356.1	Mie/41/2002	G1	100000	PFU	100000	IP	IP	10	7	3	21	70
Tajima	26048886	2015	Takasaki, T	Department of Virology I, National Institute of Infectious Diseases, Tokyo, Japan	Department of Virology, National Institute of Infectious Diseases, Tokyo, Japan	National Institute of Infectious Diseases, Tokyo, Japan	Tokyo	Japan	Asia	ddY	ddY	NA	3	Muar	None	Resolved as the Muar prototype strain	full	HM596272	ADX31663.1	Muar	G5	100000	PFU	100000	IP	IP	10	0	10	7.7	0
Khan	26073435	2015	Mahanta, J	Arbovirology group, Entomology and Filariasis Division, Regional Medical Research Centre, Assam, India	Arbovirology group, Entomology and Filariasis Division, Regional Medical Research Centre, Assam, India	Regional Medical Research Centre, Assam, India	Dibrugarh	India	Asia	Swiss Albino	Swiss	NA	4	7812474	U70387	Reported	partial	U70387	AAB40662.1	7812474	G3	1000	PFU	1000	IC	IC	10	0	10	NA	0	0
Khan	26073435	2015	Mahanta, J	Arbovirology group, Entomology and Filariasis Division, Regional Medical Research Centre, Assam, India	Arbovirology group, Entomology and Filariasis Division, Regional Medical Research Centre, Assam, India	Regional Medical Research Centre, Assam, India	Dibrugarh	India	Asia	Swiss Albino	Swiss	NA	4	JERG07	None	Reported as JXD18170 however the reported accession number is not identified by searching Genbank	None	None	None	JERG07	G3	1000	PFU	1000	IC	IC	10	0	10	NA	0	0
Khan	26073435	2015	Mahanta, J	Arbovirology group, Entomology and Filariasis Division, Regional Medical Research Centre, Assam, India	Arbovirology group, Entomology and Filariasis Division, Regional Medical Research Centre, Assam, India	Regional Medical Research Centre, Assam, India	Dibrugarh	India	Asia	Swiss Albino	Swiss	NA	4	JERT07	None	Reported as JXD18170 however the reported accession number is not identified by searching Genbank	None	None	None	JERT07	G3	1000	PFU	1000	IC	IC	10	0	10	NA	0	0
Khan	26073435	2015	Mahanta, J	Arbovirology group, Entomology and Filariasis Division, Regional Medical Research Centre, Assam, India	Arbovirology group, Entomology and Filariasis Division, Regional Medical Research Centre, Assam, India	Regional Medical Research Centre, Assam, India	Dibrugarh	India	Asia	Swiss Albino	Swiss	NA	4	P20778	AF080251	Reported	full	AF080251	AAC29474.1	P20778	G3	1000	PFU	1000	IC	IC	10	0	10	NA	0	0
Khan	26073435	2015	Mahanta, J	Arbovirology group, Entomology and Filariasis Division, Regional Medical Research Centre, Assam, India	Arbovirology group, Entomology and Filariasis Division, Regional Medical Research Centre, Assam, India	Regional Medical Research Centre, Assam, India	Dibrugarh	India	Asia	Swiss Albino	Swiss	NA	4	7812474	U70387	Reported	partial	U70387	AAB40662.1	7812474	G3	1000	PFU	1000	IP	IP	10	0	10	NA	0	0
Khan	26073435	2015	Mahanta, J	Arbovirology group, Entomology and Filariasis Division, Regional Medical Research Centre, Assam, India	Arbovirology group, Entomology and Filariasis Division, Regional Medical Research Centre, Assam, India	Regional Medical Research Centre, Assam, India	Dibrugarh	India	Asia	Swiss Albino	Swiss	NA	4	JERG07	None	Reported as JXD18170 however the reported accession number is not identified by searching Genbank	None	None	None	JERG07	G3	1000	PFU	1000	IP	IP	10	0	10	NA	0	0
Khan	26073435	2015	Mahanta, J	Arbovirology group, Entomology and Filariasis Division, Regional Medical Research Centre, Assam, India	Arbovirology group, Entomology and Filariasis Division, Regional Medical Research Centre, Assam, India	Regional Medical Research Centre, Assam, India	Dibrugarh	India	Asia	Swiss Albino	Swiss	NA	4	JERT07	None	Reported as JXD18170 however the reported accession number is not identified by searching Genbank	None	None	None	JERT07	G3	1000	PFU	1000	IP	IP	10	0	10	NA	0	0
Khan	26073435	2015	Mahanta, J	Arbovirology group, Entomology and Filariasis Division, Regional Medical Research Centre, Assam, India	Arbovirology group, Entomology and Filariasis Division, Regional Medical Research Centre, Assam, India	Regional Medical Research Centre, Assam, India	Dibrugarh	India	Asia	Swiss Albino	Swiss	NA	4	P20778	AF080251	Reported	full	AF080251	AAC29474.1	P20778	G3	1000	PFU	1000	IP	IP	10	0	10	NA	0	0
Zhu	26202983	2015	Cao, S	Key Laboratory of Agricultural and Environmental Microbiology, Wuhan Institute of Virology, Chinese Academy of Sciences, Wuhan, China	Huazhong Agricultural University, Wuhan, China	Huazhong Agricultural University, Wuhan, China	Wuhan	China	Asia	BALB/c	BALB/c	NA	56	P3	None	Resolved as the P3 prototype strain	full	U47032.1	AAB18951.1	P3	G3	200	PFU	200	IC	IC	5	0	5	6	0
de Wispelaere	26437302	2015	Despres, P	Interactions Moléculaires Flavivirus-Hôtes, Institut Pasteur, Paris, France.	Institut Pasteur, Paris, France	Institut Pasteur, Paris, France	Paris	France	Europe	C57BL/6	C57BL/6	Female	21	RP9	None	Resolved as the RP9 prototype strain	full	DQ648597	ABG36930.1	RP9	G3	10	PFU	10	IP	IP	6	2	4	8	33.3333
de Wispelaere	26437302	2015	Despres, P	Interactions Moléculaires Flavivirus-Hôtes, Institut Pasteur, Paris, France.	Institut Pasteur, Paris, France	Institut Pasteur, Paris, France	Paris	France	Europe	C57BL/6	C57BL/6	Female	21	RP9	None	Resolved as the RP9 prototype strain	full	DQ648597	ABG36930.1	RP9	G3	10	PFU	10	IP	IP	6	3	3	8	50
de Wispelaere	26437302	2015	Despres, P	Interactions Moléculaires Flavivirus-Hôtes, Institut Pasteur, Paris, France.	Institut Pasteur, Paris, France	Institut Pasteur, Paris, France	Paris	France	Europe	C57BL/6	C57BL/6	Female	21	RP9	None	Resolved as the RP9 prototype strain	full	DQ648597	ABG36930.1	RP9	G3	10	PFU	10	IP	IP	6	4	2	>21	66.6667
de Wispelaere	26437302	2015	Despres, P	Interactions Moléculaires Flavivirus-Hôtes, Institut Pasteur, Paris, France.	Institut Pasteur, Paris, France	Institut Pasteur, Paris, France	Paris	France	Europe	C57BL/6	C57BL/6	Female	21	RP9	None	Resolved as the RP9 prototype strain	full	DQ648597	ABG36930.1	RP9	G3	10	PFU	10	IP	IP	6	5	1	>21	83.3333
Kim	26597582	2015	Eo, Sk	College of Veterinary Medicine and Bio-Safety Research Institute, Chonbuk National University, Iksan, Republic of Korea	College of Veterinary Medicine and Bio-Safety Research Institute, Chonbuk National University, Iksan, Republic of Korea	Chonbuk National University, Iksan	Iksan	Republic of Korea	Asia	C57BL/6	C57BL/6	NA	32	Beijing1	None	References a previous article https://www.sciencedirect.com/science/article/pii/S0168170297000981?via%3Dihub	full	L48961.1	No protein sequence	Beijing1	G3	15000000	PFU	15000000	IP	IP	30	15	15	15	50
Kim	26597582	2015	Eo, Sk	College of Veterinary Medicine and Bio-Safety Research Institute, Chonbuk National University, Iksan, Republic of Korea	College of Veterinary Medicine and Bio-Safety Research Institute, Chonbuk National University, Iksan, Republic of Korea	College of Veterinary Medicine and Biosafety Research Institute, Chonbuk National University, Iksan, Republic of Korea	Iksan	Republic of Korea	Asia	C57BL/6	C57BL/6	NA	32	Beijing1	None	References a previous article https://www.sciencedirect.com/science/article/pii/S0168170297000981?via%3Dihub	full	L48961.1	No protein sequence	Beijing1	G3	30000000	PFU	30000000	IP	IP	50	30	20	13	60
Qian	26651827	2015	Li, X	State Key Laboratory of Agricultural Microbiology, Huazhong Agricultural University, Wuhan, Hubei, P.R. China	Huazhong Agricultural University, Wuhan, China	Huazhong Agricultural University, Wuhan, China	Wuhan	China	Asia	BALB/c	BALB/c	Female	84	SX09S01	None	Resolved as the SX09S01 prototype strain	full	HQ893545.1	ADY69180.1	SX09S01	G1	10000000	PFU	10000000	IP	IP	10	0	10	NA	0	0
Qian	26651827	2015	Li, X	State Key Laboratory of Agricultural Microbiology, Huazhong Agricultural University, Wuhan, Hubei, P.R. China	Huazhong Agricultural University, Wuhan, China	Huazhong Agricultural University, Wuhan, China	Wuhan	China	Asia	BALB/c	BALB/c	Female	84	SX09S01	None	Resolved as the SX09S01 prototype strain	full	HQ893545.1	ADY69180.1	SX09S01	G1	10000000	PFU	10000000	IP	IP	10	1	9	NA	10	1
de Wispelaere	26656690	2015	Pardigon, N	Environment and Infectious Risks Unit, Infection and Epidemiology Department, Institut Pasteur, Paris, France	Institut Pasteur, Paris, France	Institut Pasteur, Paris, France	Paris	France	Europe	C57BL/6	C57BL/6	NA	21	RP9	None	Resolved as the RP9 prototype strain	full	DQ648597	ABG36930.1	RP9	G3	1000	PFU	1000	IP	IP	6	1	5	9	16.6667
Li	26845346	2016	Chen, Py	College of Veterinary Medicine, Nanjing Agricultural University, Nanjing, China	Nanjing Agricultural University, Nanjing, China	Nanjing Agricultural University, Nanjing, China	Nanjing	China	Asia	C57BL/6	C57BL/6	NA	9	NJ2008	GQ918133.2	Reported	full	GQ918133.2	ACX54354.2	NJ2008	G3	10000	PFU	10000	IP	IP	15	0	15	5	0
Li	26925446	2016	Chen, Py	College of Veterinary Medicine, Nanjing Agricultural University, Nanjing, China	Nanjing Agricultural University, Nanjing, China	Nanjing Agricultural University, Nanjing, China	Nanjing	China	Asia	BALB/c	BALB/c	Female	49	GP78	None	Report that GP 78668A = GP-78. Resolved as the GP78 prototype strain	full	AF075723.1	AAC27708.1	GP78	G3	3000000	PFU	3000000	IC	IC	12	0	12	NA	0
Li	26925446	2016	Misra, Uk	Department of Microbiology, Sanjay Gandhi Post Graduate Institute of Medical Sciences, Lucknow India	Department of Microbiology, Sanjay Gandhi Postgraduate Institute of Medical Sciences, Lucknow, India.	Sanjay Gandhi Postgraduate Institute of Medical Sciences, Lucknow, India	Lucknow	India	Asia	BALB/c	BALB/c	Female	49	GP78	None	Report that GP 78668A = GP-78. Resolved as the GP78 prototype strain	full	AF075723.1	AAC27708.1	GP78	G3	3000000	PFU	3000000	IC	IC	12	12	0	NA	100
Ashraf	26937036	2016	Cao, S	Key Laboratory of Agricultural and Environmental Microbiology, Wuhan Institute of Virology, Chinese Academy of Sciences, Wuhan, China	Huazhong Agricultural University, Wuhan, China	Huazhong Agricultural University, Wuhan, China	Wuhan	China	Asia	C57BL/6	C57BL/6	NA	56	P3	None	Resolved as the P3 prototype strain	full	U47032.1	AAB18951.1	P3	G3	100	PFU	100	IC	IC	5	0	5	7	0
Kim	27090635	2016	Eo, Sk	College of Veterinary Medicine and Bio-Safety Research Institute, Chonbuk National University, Iksan, Republic of Korea	College of Veterinary Medicine and Bio-Safety Research Institute, Chonbuk National University, Iksan, Republic of Korea	College of Veterinary Medicine and Biosafety Research Institute, Chonbuk National University, Iksan, Republic of Korea	Iksan	Republic of Korea	Asia	C57BL/6	C57BL/6	NA	32	Beijing1	None	References a previous article https://www.sciencedirect.com/science/article/pii/S0168170297000981?via%3Dihub	full	L48961.1	No protein sequence	Beijing1	G3	30000000	PFU	30000000	IP	IP	30	5	25	15	16.6667
Cao	27139722	2016	Liang, G	State Key Laboratory of Infectious Disease Prevention and Control, National Institute for Viral Disease Control and Prevention, Chinese Center for Disease Control and Prevention, Beijing, China.	State Key Laboratory of Infectious Disease Prevention and Control, National Institute for Viral Disease Control and Prevention, Chinese Center for Disease Control and Prevention, Beijing, China.	National Institute for Viral Disease Control and Prevention, Chinese Center for Disease Control and Prevention, Beijing, China	Beijing	China	Asia	BALB/c	BALB/c	Female	42	P3	U47032.1	Reported	full	U47032.1	AAB18951.1	P3	G3	500	LD50		IP	IP	10	2	8	13	20
Cao	27139722	2016	Liang, G	State Key Laboratory of Infectious Disease Prevention and Control, National Institute for Viral Disease Control and Prevention, Chinese Center for Disease Control and Prevention, Beijing, China.	State Key Laboratory of Infectious Disease Prevention and Control, National Institute for Viral Disease Control and Prevention, Chinese Center for Disease Control and Prevention, Beijing, China.	National Institute for Viral Disease Control and Prevention, Chinese Center for Disease Control and Prevention, Beijing, China	Beijing	China	Asia	BALB/c	BALB/c	Female	42	P3	U47032.1	Reported	full	U47032.1	AAB18951.1	P3	G3	500	LD50		IP	IP	10	2	8	13	20
Cao	27139722	2016	Liang, G	State Key Laboratory of Infectious Disease Prevention and Control, National Institute for Viral Disease Control and Prevention, Chinese Center for Disease Control and Prevention, Beijing, China.	State Key Laboratory of Infectious Disease Prevention and Control, National Institute for Viral Disease Control and Prevention, Chinese Center for Disease Control and Prevention, Beijing, China.	National Institute for Viral Disease Control and Prevention, Chinese Center for Disease Control and Prevention, Beijing, China	Beijing	China	Asia	BALB/c	BALB/c	Female	42	XZ0934	JF915894.1	Reported	full	JF915894.1	AEK75355.1	XZ0934	G5	500	LD50		IP	IP	10	1	9	17	10
Cao	27139722	2016	Liang, G	State Key Laboratory of Infectious Disease Prevention and Control, National Institute for Viral Disease Control and Prevention, Chinese Center for Disease Control and Prevention, Beijing, China.	State Key Laboratory of Infectious Disease Prevention and Control, National Institute for Viral Disease Control and Prevention, Chinese Center for Disease Control and Prevention, Beijing, China.	National Institute for Viral Disease Control and Prevention, Chinese Center for Disease Control and Prevention, Beijing, China	Beijing	China	Asia	BALB/c	BALB/c	Female	42	XZ0934	JF915894.1	Reported	full	JF915894.1	AEK75355.1	XZ0934	G5	500	LD50		IP	IP	10	1	9	17	10
Liu	27235810	2016	Cao, S	Research Center of Swine Disease, College of Veterinary Medicine, Chengdu, China	College of Veterinary Medicine, Sichuan Agricultural University, Chengdu, China	Sichuan Agricultural University, Chengdu, China	Chengdu	China	Asia	BALB/c	BALB/c	Female	21	SCYA201201	None	Resolved as the prototype SCYA201201 strain	full	KM658163.1	AJD85700.1	SCYA201201	G1	10	LD50		IC	IC	10	0	10	7	0
Liu	27235810	2016	Cao, S	Research Center of Swine Disease, College of Veterinary Medicine, China	College of Veterinary Medicine, Sichuan Agricultural University, Chengdu, China	Sichuan Agricultural University, Chengdu, China	Chengdu	China	Asia	BALB/c	BALB/c	Female	21	SCYA201201	None	Resolved as the prototype SCYA201201 strain	full	KM658163.1	AJD85700.1	SCYA201201	G1	10	LD50		IC	IC	10	6	4	>15	60
Liu	27235810	2016	Cao, S	Research Center of Swine Disease, College of Veterinary Medicine, China	College of Veterinary Medicine, Sichuan Agricultural University, Chengdu, China	Sichuan Agricultural University, Chengdu, China	Chengdu	China	Asia	BALB/c	BALB/c	Female	21	SCYA201201	None	Resolved as the prototype SCYA201201 strain	full	KM658163.1	AJD85700.1	SCYA201201	G1	10	LD50		IC	IC	10	2	8	10	20
Liu	27235810	2016	Cao, S	Research Center of Swine Disease, College of Veterinary Medicine, China	College of Veterinary Medicine, Sichuan Agricultural University, Chengdu, China	Sichuan Agricultural University, Chengdu, China	Chengdu	China	Asia	BALB/c	BALB/c	Female	21	SCYA201201	None	Resolved as the prototype SCYA201201 strain	full	KM658163.1	AJD85700.1	SCYA201201	G1	10	LD50		IC	IC	10	7	3	>15	70
Liu	27235810	2016	Cao, S	Research Center of Swine Disease, College of Veterinary Medicine, China	College of Veterinary Medicine, Sichuan Agricultural University, Chengdu, China	Sichuan Agricultural University, Chengdu, China	Chengdu	China	Asia	BALB/c	BALB/c	Female	21	SCYA201201	None	Resolved as the prototype SCYA201201 strain	full	KM658163.1	AJD85700.1	SCYA201201	G1	10	LD50		IC	IC	10	5	5	11	50
Kim	27439902	2016	Eo, Sk	College of Veterinary Medicine and Bio-Safety Research Institute, Chonbuk National University, Iksan, Republic of Korea	College of Veterinary Medicine and Bio-Safety Research Institute, Chonbuk National University, Iksan, Republic of Korea	College of Veterinary Medicine and Biosafety Research Institute, Chonbuk National University, Iksan, Republic of Korea	Iksan	Republic of Korea	Asia	C57BL/6	C57BL/6	Both	35	Beijing1	None	References a previous article https://www.sciencedirect.com/science/article/pii/S0168170297000981?via%3Dihub	full	L48961.1	No protein sequence	Beijing1	G3	30000000	PFU	30000000	IP	IP	10	6	4	9	60
Kim	27439902	2016	Eo, Sk	College of Veterinary Medicine and Bio-Safety Research Institute, Chonbuk National University, Iksan, Republic of Korea	College of Veterinary Medicine and Bio-Safety Research Institute, Chonbuk National University, Iksan, Republic of Korea	College of Veterinary Medicine and Biosafety Research Institute, Chonbuk National University, Iksan, Republic of Korea	Iksan	Republic of Korea	Asia	C57BL/6	C57BL/6	Both	35	Beijing1	None	References a previous article https://www.sciencedirect.com/science/article/pii/S0168170297000981?via%3Dihub	full	L48961.1	No protein sequence	Beijing1	G3	30000000	PFU	30000000	IP	IP	15	7	8	9	46.6667
Yun	27498826	2016	Lee, YM	Department of Animal, Dairy, and Veterinary Sciences, Utah Science Technology and Research, College of Agriculture and Applied Sciences, Utah State University, Logan, USA	Department of Animal, Dairy, and Veterinary Sciences, Utah Science Technology and Research, College of Agriculture and Applied Sciences, Utah State University, Logan, USA	Utah Science Technology and Research, College of Agriculture and Applied Sciences, Utah State University, Logan, USA	Logan	USA	N.America	ICR	ICR	Female	3	SA14	KU323483.1	Reported	full	KU323483.1	ANV81277.1	SA14	G3	1.5	PFU	1.5	IC	IC	10	0	10	7.5	0
Yun	27498826	2016	Lee, YM	Department of Animal, Dairy, and Veterinary Sciences, Utah Science Technology and Research, College of Agriculture and Applied Sciences, Utah State University, Logan, USA	Department of Animal, Dairy, and Veterinary Sciences, Utah Science Technology and Research, College of Agriculture and Applied Sciences, Utah State University, Logan, USA	Utah Science Technology and Research, College of Agriculture and Applied Sciences, Utah State University, Logan, USA	Logan	USA	N.America	ICR	ICR	Female	3	SA14	KU323483.1	Reported	full	KU323483.1	ANV81277.1	SA14	G3	15	PFU	15	IC	IC	10	0	10	7.5	0
Yun	27498826	2016	Lee, YM	Department of Animal, Dairy, and Veterinary Sciences, Utah Science Technology and Research, College of Agriculture and Applied Sciences, Utah State University, Logan, USA	Department of Animal, Dairy, and Veterinary Sciences, Utah Science Technology and Research, College of Agriculture and Applied Sciences, Utah State University, Logan, USA	Utah Science Technology and Research, College of Agriculture and Applied Sciences, Utah State University, Logan, USA	Logan	USA	N.America	ICR	ICR	Female	3	SA14	KU323483.1	Reported	full	KU323483.1	ANV81277.1	SA14	G3	150	PFU	150	IC	IC	10	0	10	7	0
Yun	27498826	2016	Lee, YM	Department of Animal, Dairy, and Veterinary Sciences, Utah Science Technology and Research, College of Agriculture and Applied Sciences, Utah State University, Logan, USA	Department of Animal, Dairy, and Veterinary Sciences, Utah Science Technology and Research, College of Agriculture and Applied Sciences, Utah State University, Logan, USA	Utah Science Technology and Research, College of Agriculture and Applied Sciences, Utah State University, Logan, USA	Logan	USA	N.America	ICR	ICR	Female	3	SA14	KU323483.1	Reported	full	KU323483.1	ANV81277.1	SA14	G3	1500	PFU	1500	IC	IC	10	0	10	6	0
Yun	27498826	2016	Lee, YM	Department of Animal, Dairy, and Veterinary Sciences, Utah Science Technology and Research, College of Agriculture and Applied Sciences, Utah State University, Logan, USA	Department of Animal, Dairy, and Veterinary Sciences, Utah Science Technology and Research, College of Agriculture and Applied Sciences, Utah State University, Logan, USA	Utah Science Technology and Research, College of Agriculture and Applied Sciences, Utah State University, Logan, USA	Logan	USA	N.America	ICR	ICR	Female	3	SA14	KU323483.1	Reported	full	KU323483.1	ANV81277.1	SA14	G3	15000	PFU	15000	IC	IC	10	0	10	6	0
Yun	27498826	2016	Lee, YM	Department of Animal, Dairy, and Veterinary Sciences, Utah Science Technology and Research, College of Agriculture and Applied Sciences, Utah State University, Logan, USA	Department of Animal, Dairy, and Veterinary Sciences, Utah Science Technology and Research, College of Agriculture and Applied Sciences, Utah State University, Logan, USA	Utah Science Technology and Research, College of Agriculture and Applied Sciences, Utah State University, Logan, USA	Logan	USA	N.America	ICR	ICR	Female	3	SA14	KU323483.1	Reported	full	KU323483.1	ANV81277.1	SA14	G3	150000	PFU	150000	IC	IC	10	0	10	5	0
Yun	27498826	2016	Lee, YM	Department of Animal, Dairy, and Veterinary Sciences, Utah Science Technology and Research, College of Agriculture and Applied Sciences, Utah State University, Logan, USA	Department of Animal, Dairy, and Veterinary Sciences, Utah Science Technology and Research, College of Agriculture and Applied Sciences, Utah State University, Logan, USA	Utah Science Technology and Research, College of Agriculture and Applied Sciences, Utah State University, Logan, USA	Logan	USA	N.America	ICR	ICR	Female	3	SA14	KU323483.1	Reported	full	KU323483.1	ANV81277.1	SA14	G3	1.5	PFU	1.5	IM	IM	10	2	8	24	20
Yun	27498826	2016	Lee, YM	Department of Animal, Dairy, and Veterinary Sciences, Utah Science Technology and Research, College of Agriculture and Applied Sciences, Utah State University, Logan, USA	Department of Animal, Dairy, and Veterinary Sciences, Utah Science Technology and Research, College of Agriculture and Applied Sciences, Utah State University, Logan, USA	Utah Science Technology and Research, College of Agriculture and Applied Sciences, Utah State University, Logan, USA	Logan	USA	N.America	ICR	ICR	Female	3	SA14	KU323483.1	Reported	full	KU323483.1	ANV81277.1	SA14	G3	15	PFU	15	IM	IM	10	2	8	24	20
Yun	27498826	2016	Lee, YM	Department of Animal, Dairy, and Veterinary Sciences, Utah Science Technology and Research, College of Agriculture and Applied Sciences, Utah State University, Logan, USA	Department of Animal, Dairy, and Veterinary Sciences, Utah Science Technology and Research, College of Agriculture and Applied Sciences, Utah State University, Logan, USA	Utah Science Technology and Research, College of Agriculture and Applied Sciences, Utah State University, Logan, USA	Logan	USA	N.America	ICR	ICR	Female	3	SA14	KU323483.1	Reported	full	KU323483.1	ANV81277.1	SA14	G3	150	PFU	150	IM	IM	10	0	10	10.5	0
Yun	27498826	2016	Lee, YM	Department of Animal, Dairy, and Veterinary Sciences, Utah Science Technology and Research, College of Agriculture and Applied Sciences, Utah State University, Logan, USA	Department of Animal, Dairy, and Veterinary Sciences, Utah Science Technology and Research, College of Agriculture and Applied Sciences, Utah State University, Logan, USA	Utah Science Technology and Research, College of Agriculture and Applied Sciences, Utah State University, Logan, USA	Logan	USA	N.America	ICR	ICR	Female	3	SA14	KU323483.1	Reported	full	KU323483.1	ANV81277.1	SA14	G3	1500	PFU	1500	IM	IM	10	0	10	10	0
Yun	27498826	2016	Lee, YM	Department of Animal, Dairy, and Veterinary Sciences, Utah Science Technology and Research, College of Agriculture and Applied Sciences, Utah State University, Logan, USA	Department of Animal, Dairy, and Veterinary Sciences, Utah Science Technology and Research, College of Agriculture and Applied Sciences, Utah State University, Logan, USA	Utah Science Technology and Research, College of Agriculture and Applied Sciences, Utah State University, Logan, USA	Logan	USA	N.America	ICR	ICR	Female	3	SA14	KU323483.1	Reported	full	KU323483.1	ANV81277.1	SA14	G3	15000	PFU	15000	IM	IM	10	0	10	9	0
Yun	27498826	2016	Lee, YM	Department of Animal, Dairy, and Veterinary Sciences, Utah Science Technology and Research, College of Agriculture and Applied Sciences, Utah State University, Logan, USA	Department of Animal, Dairy, and Veterinary Sciences, Utah Science Technology and Research, College of Agriculture and Applied Sciences, Utah State University, Logan, USA	Utah Science Technology and Research, College of Agriculture and Applied Sciences, Utah State University, Logan, USA	Logan	USA	N.America	ICR	ICR	Female	3	SA14	KU323483.1	Reported	full	KU323483.1	ANV81277.1	SA14	G3	150000	PFU	150000	IM	IM	10	0	10	8	0
Yuan	27593564	2016	Cao, S	Research Center of Swine Disease, College of Veterinary Medicine, China	College of Veterinary Medicine, Sichuan Agricultural University, Chengdu, China	Sichuan Agricultural University, Chengdu, China	Chengdu	China	Asia	Kunming	Swiss	Female	21	SCYA201201	KM658163.1	Reported	full	KM658163.1	AJD85700.1	SCYA201201	G1	50	LD50		IC	IC	10	0	10	9	0	0
Yuan	27593564	2016	Cao, S	Research Center of Swine Disease, College of Veterinary Medicine, China	College of Veterinary Medicine, Sichuan Agricultural University, Chengdu, China	Sichuan Agricultural University, Chengdu, China	Chengdu	China	Asia	Kunming	Swiss	Female	21	SCYA201201	KM658163.1	Reported	full	KM658163.1	AJD85700.1	SCYA201201	G1	50	LD50		IC	IC	10	0	10	9	0	1
Yuan	27593564	2016	Cao, S	Research Center of Swine Disease, College of Veterinary Medicine, China	College of Veterinary Medicine, Sichuan Agricultural University, Chengdu, China	Sichuan Agricultural University, Chengdu, China	Chengdu	China	Asia	Kunming	Swiss	Female	21	SCYA201201	KM658163.1	Reported	full	KM658163.1	AJD85700.1	SCYA201201	G1	10	LD50		IC	IC	10	0	10	10	0	0
Yuan	27593564	2016	Cao, S	Research Center of Swine Disease, College of Veterinary Medicine, China	College of Veterinary Medicine, Sichuan Agricultural University, Chengdu, China	Sichuan Agricultural University, Chengdu, China	Chengdu	China	Asia	Kunming	Swiss	Female	21	SCYA201201	KM658163.1	Reported	full	KM658163.1	AJD85700.1	SCYA201201	G1	10	LD50		IC	IC	10	0	10	10	0	1
Kim	27638116	2016	Eo, Sk	College of Veterinary Medicine and Bio-Safety Research Institute, Chonbuk National University, Iksan, Republic of Korea	College of Veterinary Medicine and Bio-Safety Research Institute, Chonbuk National University, Iksan, Republic of Korea	College of Veterinary Medicine and Biosafety Research Institute, Chonbuk National University, Iksan, Republic of Korea	Iksan	Republic of Korea	Asia	C57BL/6	C57BL/6	NA	35	Beijing1	None	References a previous article https://www.sciencedirect.com/science/article/pii/S0168170297000981?via%3Dihub	full	L48961.1	No protein sequence	Beijing1	G3	2	LD50		IP	IP	15	0	15	6	0
Kim	27638116	2016	Eo, Sk	College of Veterinary Medicine and Bio-Safety Research Institute, Chonbuk National University, Iksan, Republic of Korea	College of Veterinary Medicine and Bio-Safety Research Institute, Chonbuk National University, Iksan, Republic of Korea	College of Veterinary Medicine and Biosafety Research Institute, Chonbuk National University, Iksan, Republic of Korea	Iksan	Republic of Korea	Asia	C57BL/6	C57BL/6	NA	35	Beijing1	None	References a previous article https://www.sciencedirect.com/science/article/pii/S0168170297000981?via%3Dihub	full	L48961.1	No protein sequence	Beijing1	G3	2	LD50		IP	IP	15	3	12	8	20
Kim	27638116	2016	Eo, Sk	College of Veterinary Medicine and Bio-Safety Research Institute, Chonbuk National University, Iksan, Republic of Korea	College of Veterinary Medicine and Bio-Safety Research Institute, Chonbuk National University, Iksan, Republic of Korea	College of Veterinary Medicine and Biosafety Research Institute, Chonbuk National University, Iksan, Republic of Korea	Iksan	Republic of Korea	Asia	C57BL/6	C57BL/6	NA	35	Beijing1	None	References a previous article https://www.sciencedirect.com/science/article/pii/S0168170297000981?via%3Dihub	full	L48961.1	No protein sequence	Beijing1	G3	1	LD50		IP	IP	15	0	15	6	0
Kim	27638116	2016	Eo, Sk	College of Veterinary Medicine and Bio-Safety Research Institute, Chonbuk National University, Iksan, Republic of Korea	College of Veterinary Medicine and Bio-Safety Research Institute, Chonbuk National University, Iksan, Republic of Korea	College of Veterinary Medicine and Biosafety Research Institute, Chonbuk National University, Iksan, Republic of Korea	Iksan	Republic of Korea	Asia	C57BL/6	C57BL/6	NA	35	Beijing1	None	References a previous article https://www.sciencedirect.com/science/article/pii/S0168170297000981?via%3Dihub	full	L48961.1	No protein sequence	Beijing1	G3	1	LD50		IP	IP	15	6	9	9	40
Kim	27638116	2016	Eo, Sk	College of Veterinary Medicine and Bio-Safety Research Institute, Chonbuk National University, Iksan, Republic of Korea	College of Veterinary Medicine and Bio-Safety Research Institute, Chonbuk National University, Iksan, Republic of Korea	College of Veterinary Medicine and Biosafety Research Institute, Chonbuk National University, Iksan, Republic of Korea	Iksan	Republic of Korea	Asia	C57BL/6	C57BL/6	NA	35	Beijing1	None	References a previous article https://www.sciencedirect.com/science/article/pii/S0168170297000981?via%3Dihub	full	L48961.1	No protein sequence	Beijing1	G3	0.1	LD50		IP	IP	15	5	10	12	33.3333
Kim	27638116	2016	Eo, Sk	College of Veterinary Medicine and Bio-Safety Research Institute, Chonbuk National University, Iksan, Republic of Korea	College of Veterinary Medicine and Bio-Safety Research Institute, Chonbuk National University, Iksan, Republic of Korea	College of Veterinary Medicine and Biosafety Research Institute, Chonbuk National University, Iksan, Republic of Korea	Iksan	Republic of Korea	Asia	C57BL/6	C57BL/6	NA	35	Beijing1	None	References a previous article https://www.sciencedirect.com/science/article/pii/S0168170297000981?via%3Dihub	full	L48961.1	No protein sequence	Beijing1	G3	0.1	LD50		IP	IP	15	15	0	>13	100
Ye	27703031	2016	Cao, S	State Key Laboratory of Agricultural Microbiology, Huazhong Agricultural University, Wuhan, Hubei, China	Huazhong Agricultural University, Wuhan, China	Huazhong Agricultural University, Wuhan, China	Wuhan	China	Asia	BALB/c	BALB/c	NA	42	P3	None	Resolved as the P3 prototype strain	full	U47032.1	AAB18951.1	P3	G3	50	PFU	50	IC	IC	10	4	6	6	40
Ye	27703031	2016	Cao, S	State Key Laboratory of Agricultural Microbiology, Huazhong Agricultural University, Wuhan, Hubei, China	Huazhong Agricultural University, Wuhan, China	Huazhong Agricultural University, Wuhan, China	Wuhan	China	Asia	BALB/c	BALB/c	NA	42	P3	None	Resolved as the P3 prototype strain	full	U47032.1	AAB18951.1	P3	G3	50	PFU	50	IC	IC	10	0	10	6	0
Ye	27703031	2016	Cao, S	State Key Laboratory of Agricultural Microbiology, China	Huazhong Agricultural University, Wuhan, China	Huazhong Agricultural University, Wuhan, China	Wuhan	China	Asia	BALB/c	BALB/c	NA	42	P3	None	Resolved as the P3 prototype strain	full	U47032.1	AAB18951.1	P3	G3	50	PFU	50	IC	IC	10	10	0	>23	100
Ye	27703031	2016	Cao, S	State Key Laboratory of Agricultural Microbiology, China	Huazhong Agricultural University, Wuhan, China	Huazhong Agricultural University, Wuhan, China	Wuhan	China	Asia	BALB/c	BALB/c	NA	42	P3	None	Resolved as the P3 prototype strain	full	U47032.1	AAB18951.1	P3	G3	50	PFU	50	IC	IC	10	10	0	>23	100
Yang	28117725	2017	Li, Y	Department of Viral Vaccine, Chengdu Institute of Biological Products, China	Department of Arboviral Vaccine, National Institutes for Food and Drug Control, Beijing, China	National Institutes for Food and Drug Control, Beijing, China	Beijing	China	Asia	Kunming	Swiss	NA	21	SA14	None	Resolved as the SA14 prototype strain	full	U14163.1	AAA21436.1	SA14	G3	5.18	LD50		IC	IC	6	0	6	14	0
Jain	28151989	2017	Medigeshi, GR	Vaccine and Infectious Disease Research Centre, Translational Health Science and Technology Institute, Faridabad, India.	National Institute of Immunology, New Delhi, India	National Institute of Immunology, New Delhi, India	Dehli	India	Asia	C57BL/6	C57BL/6	NA	35	P20778	None	Resolved as the P20778 prototype strain	full	AF080251	AAC29474.1	P20778	G3	250000	PFU	250000	IV	IV	8	8	0	18	100
Jain	28151989	2017	Medigeshi, GR	Vaccine and Infectious Disease Research Centre, Translational Health Science and Technology Institute, Faridabad, India.	National Institute of Immunology, New Delhi, India	National Institute of Immunology, New Delhi, India	Dehli	India	Asia	C57BL/6	C57BL/6	NA	35	P20778	None	Resolved as the P20778 prototype strain	full	AF080251	AAC29474.1	P20778	G3	250000	PFU	250000	IV	IV	8	6	2	18	75
Jain	28151989	2017	Medigeshi, GR	Vaccine and Infectious Disease Research Centre, Translational Health Science and Technology Institute, Faridabad, India.	National Institute of Immunology, New Delhi, India	National Institute of Immunology, New Delhi, India	Dehli	India	Asia	C57BL/6	C57BL/6	NA	35	P20778	None	Resolved as the P20778 prototype strain	full	AF080251	AAC29474.1	P20778	G3	250000	PFU	250000	IV	IV	9	8	1	18	89
Jain	28151989	2017	Medigeshi, GR	Vaccine and Infectious Disease Research Centre, Translational Health Science and Technology Institute, Faridabad, India.	National Institute of Immunology, New Delhi, India	National Institute of Immunology, New Delhi, India	Dehli	India	Asia	C57BL/6	C57BL/6	NA	35	P20778	None	Resolved as the P20778 prototype strain	full	AF080251	AAC29474.1	P20778	G3	250000	PFU	250000	IV	IV	9	8	1	18	89
Jain	28151989	2017	Medigeshi, GR	Vaccine and Infectious Disease Research Centre, Translational Health Science and Technology Institute, Faridabad, India.	National Institute of Immunology, New Delhi, India	National Institute of Immunology, New Delhi, India	Dehli	India	Asia	C57BL/6	C57BL/6	NA	35	P20778	None	Resolved as the P20778 prototype strain	full	AF080251	AAC29474.1	P20778	G3	250000	PFU	250000	IV	IV	10	8	2	18	80
Jain	28151989	2017	Medigeshi, GR	Vaccine and Infectious Disease Research Centre, Translational Health Science and Technology Institute, Faridabad, India.	National Institute of Immunology, New Delhi, India	National Institute of Immunology, New Delhi, India	Dehli	India	Asia	C57BL/6	C57BL/6	NA	35	P20778	None	Resolved as the P20778 prototype strain	full	AF080251	AAC29474.1	P20778	G3	250000	PFU	250000	IV	IV	10	8	2	18	80
Jain	28151989	2017	Medigeshi, GR	Vaccine and Infectious Disease Research Centre, Translational Health Science and Technology Institute, Faridabad, India.	National Institute of Immunology, New Delhi, India	National Institute of Immunology, New Delhi, India	Dehli	India	Asia	C57BL/6	C57BL/6	NA	35	P20778	None	Resolved as the P20778 prototype strain	full	AF080251	AAC29474.1	P20778	G3	250000	PFU	250000	IV	IV	10	8	2	18	80
Jain	28151989	2017	Medigeshi, GR	Vaccine and Infectious Disease Research Centre, Translational Health Science and Technology Institute, Faridabad, India.	National Institute of Immunology, New Delhi, India	National Institute of Immunology, New Delhi, India	Dehli	India	Asia	C57BL/6	C57BL/6	NA	35	P20778	None	Resolved as the P20778 prototype strain	full	AF080251	AAC29474.1	P20778	G3	250000	PFU	250000	IV	IV	12	10	2	18	83
Jain	28151989	2017	Medigeshi, GR	Vaccine and Infectious Disease Research Centre, Translational Health Science and Technology Institute, Faridabad, India.	National Institute of Immunology, New Delhi, India	National Institute of Immunology, New Delhi, India	Dehli	India	Asia	C57BL/6	C57BL/6	NA	35	P20778	None	Resolved as the P20778 prototype strain	full	AF080251	AAC29474.1	P20778	G3	250000	PFU	250000	IV	IV	12	10	2	18	83
Jain	28151989	2017	Medigeshi, GR	Vaccine and Infectious Disease Research Centre, Translational Health Science and Technology Institute, Faridabad, India.	National Institute of Immunology, New Delhi, India	National Institute of Immunology, New Delhi, India	Dehli	India	Asia	C57BL/6	C57BL/6	NA	35	P20778	None	Resolved as the P20778 prototype strain	full	AF080251	AAC29474.1	P20778	G3	250000	PFU	250000	IV	IV	14	12	2	18	85
Jain	28151989	2017	Medigeshi, GR	Vaccine and Infectious Disease Research Centre, Translational Health Science and Technology Institute, Faridabad, India.	National Institute of Immunology, New Delhi, India	National Institute of Immunology, New Delhi, India	Dehli	India	Asia	C57BL/6	C57BL/6	NA	35	P20778	None	Resolved as the P20778 prototype strain	full	AF080251	AAC29474.1	P20778	G3	250000	PFU	250000	IV	IV	14	13	1	18	93
Jain	28151989	2017	Medigeshi, GR	Vaccine and Infectious Disease Research Centre, Translational Health Science and Technology Institute, Faridabad, India.	National Institute of Immunology, New Delhi, India	National Institute of Immunology, New Delhi, India	Dehli	India	Asia	C57BL/6	C57BL/6	NA	35	P20778	None	Resolved as the P20778 prototype strain	full	AF080251	AAC29474.1	P20778	G3	250000	PFU	250000	IV	IV	15	12	3	18	80
Bian	28209182	2017	Jia, Z	Department of Infectious Diseases, Tangdu Hospital, the Fourth Military Medical University, Xi'an, China	Fourth Military Medical University Xian, Shannxi, China.	Fourth Military Medical University Xian, Xian, China	Xian	China	Asia	BALB/c	BALB/c	Female	67	SA14	None	Resolved as the SA14 prototype strain	full	U14163.1	AAA21436.1	SA14	G3	2500000	PFU	2500000	IP	IP	18	4	14	17	22
Chen	28232248	2017	Wang, W	State Key Laboratory of Virology, Wuhan Institute of Virology, Chinese Academy of Sciences, Wuhan, China; University of the Chinese Academy of Sciences, Beijing, China.	State Key Laboratory of Virology, Wuhan Institute of Virology, Chinese Academy of Sciences, Wuhan, China	National Institute for Viral Disease Control and Prevention, Chinese Center for Disease Control and Prevention, Beijing, China	Wuhan	China	Asia	BALB/c	BALB/c	Female	28	AT31	AB196923	Reported	full	AB196923	BAD81039.1	AT31	G3	1000000	PFU	1000000	IP	IP	10	2	8	17	20
Larena	28282567	2017	Lobigs, M.	Department of Emerging Pathogens and Vaccines, John Curtin School of Medical Research, The Australian National University, Canberra, Australia.	Department of Emerging Pathogens and Vaccines, John Curtin School of Medical Research, The Australian National University, Canberra, Australia.	The Australian National University, Canberra, Australia	Canberra	Australia	Australia	C57BL/6 (B/6)	C57BL/6	NA	8	Nakayama	None	Resolved as the Nakayama prototype strain	full	EF571853.1	ABQ52691.1	Nakayama	G3	1000	PFU	1000	SC	SC	5	2	3	28	40
Larena	28282567	2017	Lobigs, M.	Department of Emerging Pathogens and Vaccines, John Curtin School of Medical Research, The Australian National University, Canberra, Australia.	Department of Emerging Pathogens and Vaccines, John Curtin School of Medical Research, The Australian National University, Canberra, Australia.	The Australian National University, Canberra, Australia	Canberra	Australia	Australia	C57BL/6 (B/6)	C57BL/6	NA	8	Nakayama	None	Resolved as the Nakayama prototype strain	full	EF571853.1	ABQ52691.1	Nakayama	G3	1000	PFU	1000	SC	SC	20	9	11	28	45
Lixia	29191708	2018	Jinwen, T	School of Medicine, Jianghan University, WuHan, China	School of Medicine, Jianghan University, Wuhan, China	Jianghan University, Wuhan, China	Wuhan	China	Asia	BALB/c	BALB/c	Both	32	GP78	None	Report that GP 78668A = GP-78. Resolved as the GP78 prototype strain	full	AF075723.1	AAC27708.1	GP78	G3	300000	PFU	300000	IV	IV	15	0	15	8	0
Qiu	29379207	2018	Rao, Z	National Laboratory of Macromolecules, Institute of Biophysics, Chinese Academy of Sciences, Beijing , China	Fourth Military Medical University Xian, Shannxi, China.	Fourth Military Medical University Xian, Xian, China	Xian	China	Asia	BALB/c	BALB/c	Both	21	P3	None	Resolved as the P3 prototype strain	full	U47032.1	AAB18951.1	P3	G3	50000000	PFU	50000000	IP	IP	9	0	9	6	0
Zhou	29605839	2018	Cao, S	Research Center of Swine Disease, College of Veterinary Medicine, Sichuan Agricultural University, Chengdu, China	College of Veterinary Medicine, Sichuan Agricultural University, Chengdu, China	Sichuan Agricultural University, Chengdu, China	Chengdu	China	Asia	BALB/c	BALB/c	Female	21	SCYA201201	None	Resolved as the prototype SCYA201201 strain	full	KM658163.1	AJD85700.1	SCYA201201	G1	0.1	PFU	0.1	IC	IC	6	6	0	21	100
Zhou	29605839	2018	Cao, S	Research Center of Swine Disease, College of Veterinary Medicine, Sichuan Agricultural University, Chengdu, China	College of Veterinary Medicine, Sichuan Agricultural University, Chengdu, China	Sichuan Agricultural University, Chengdu, China	Chengdu	China	Asia	BALB/c	BALB/c	Female	21	SCYA201201	None	Resolved as the prototype SCYA201201 strain	full	KM658163.1	AJD85700.1	SCYA201201	G1	1	PFU	1	IC	IC	6	6	0	21	100
Zhou	29605839	2018	Cao, S	Research Center of Swine Disease, College of Veterinary Medicine, Sichuan Agricultural University, Chengdu, China	College of Veterinary Medicine, Sichuan Agricultural University, Chengdu, China	Sichuan Agricultural University, Chengdu, China	Chengdu	China	Asia	BALB/c	BALB/c	Female	21	SCYA201201	None	Resolved as the prototype SCYA201201 strain	full	KM658163.1	AJD85700.1	SCYA201201	G1	10	PFU	10	IC	IC	6	3	3	21	50
Zhou	29605839	2018	Cao, S	Research Center of Swine Disease, College of Veterinary Medicine, Sichuan Agricultural University, Chengdu, China	College of Veterinary Medicine, Sichuan Agricultural University, Chengdu, China	Sichuan Agricultural University, Chengdu, China	Chengdu	China	Asia	BALB/c	BALB/c	Female	21	SCYA201201	None	Resolved as the prototype SCYA201201 strain	full	KM658163.1	AJD85700.1	SCYA201201	G1	100	PFU	100	IC	IC	6	0	6	21	0
Zhou	29605839	2018	Cao, S	Research Center of Swine Disease, College of Veterinary Medicine, Sichuan Agricultural University, Chengdu, China	College of Veterinary Medicine, Sichuan Agricultural University, Chengdu, China	Sichuan Agricultural University, Chengdu, China	Chengdu	China	Asia	BALB/c	BALB/c	Female	21	SCYA201201	None	Resolved as the prototype SCYA201201 strain	full	KM658163.1	AJD85700.1	SCYA201201	G1	1000	PFU	1000	IC	IC	6	0	6	21	0
Zhou	29605839	2018	Cao, S	Research Center of Swine Disease, College of Veterinary Medicine, Sichuan Agricultural University, Chengdu, China	College of Veterinary Medicine, Sichuan Agricultural University, Chengdu, China	Sichuan Agricultural University, Chengdu, China	Chengdu	China	Asia	BALB/c	BALB/c	Female	21	SCYA201201	None	Resolved as the prototype SCYA201201 strain	full	KM658163.1	AJD85700.1	SCYA201201	G1	10000	PFU	10000	IC	IC	6	0	6	21	0
Zhou	29605839	2018	Cao, S	Research Center of Swine Disease, College of Veterinary Medicine, Sichuan Agricultural University, Chengdu, China	College of Veterinary Medicine, Sichuan Agricultural University, Chengdu, China	Sichuan Agricultural University, Chengdu, China	Chengdu	China	Asia	BALB/c	BALB/c	Female	21	SCYA201201	None	Resolved as the prototype SCYA201201 strain	full	KM658163.1	AJD85700.1	SCYA201201	G1	100000	PFU	100000	IC	IC	6	0	6	21	0
Seitz	29899084	2018	Tyler, KL	Department of Immunology and Microbiology, University of Colorado Denver, Aurora, Colorado, USA.	Department of Immunology and Microbiology, University of Colorado Denver, Aurora, Colorado, USA.	University of Colorado Denver, Aurora, Colorado, USA	Denver	USA	N.America	Swiss-Webster	Swiss	Female	60	P3	None	Resolved as the P3 prototype strain	full	U47032.1	AAB18951.1	P3	G3	1000	PFU	1000	SC	SC	15	15	0	21	100
Chen	30144801	2018	Cao, S	State Key Laboratory of Agricultural Microbiology, Huazhong Agricultural University, Wuhan, Hubei, China	Huazhong Agricultural University, Wuhan, China	Huazhong Agricultural University, Wuhan, China	Wuhan	China	Asia	BALB/c	BALB/c	NA	42	P3	None	Resolved as the P3 prototype strain	full	U47032.1	AAB18951.1	P3	G3	1000000	PFU	1000000	IP	IP	10	0	10	9	0
Zhou	30542978	2018	Yi, J	State Key Laboratory of Agricultural Microbiology, Huazhong Agricultural University, Wuhan, Hubei, China	Huazhong Agricultural University, Wuhan, China	Huazhong Agricultural University, Wuhan, China	Wuhan	China	Asia	C57BL/6J	C57BL/6	Female	35	SA14	None	Resolved as the SA14 prototype strain	full	U14163.1	AAA21436.1	SA14	G3	200	PFU	200	IC	IC	10	0	10	7	0
Zhou	30542978	2018	Yi, J	State Key Laboratory of Agricultural Microbiology, Huazhong Agricultural University, Wuhan, Hubei, China	Huazhong Agricultural University, Wuhan, China	Huazhong Agricultural University, Wuhan, China	Wuhan	China	Asia	C57BL/6J	C57BL/6	Female	35	SA14	None	Resolved as the SA14 prototype strain	full	U14163.1	AAA21436.1	SA14	G3	1000000	PFU	1000000	IP	IP	10	0	10	9	0
Lv	30567313	2018	Zhang, HY	Hubei Key Laboratory of Agricultural Bioinformatics, College of Informatics, Huazhong Agricultural University, Wuhan , China	Huazhong Agricultural University, Wuhan, China	Huazhong Agricultural University, Wuhan, China	Wuhan	China	Asia	BALB/c	BALB/c	Female	28	P3	None	Resolved as the P3 prototype strain	full	U47032.1	AAB18951.1	P3	G3	1000000	PFU	1000000	IP	IP	10	1	9	23	10
Sun	30624794	2019	Zhang, R	Key Laboratory of Agricultural and Environmental Microbiology, Wuhan Institute of Virology, Chinese Academy of Sciences, Wuhan, China	State Key Laboratory of Virology, Wuhan Institute of Virology, Chinese Academy of Sciences, Wuhan, China	National Institute for Viral Disease Control and Prevention, Chinese Center for Disease Control and Prevention, Beijing, China	Wuhan	China	Asia	C57BL/6	C57BL/6	NA	1	P3	None	Resolved as the P3 prototype strain	full	U47032.1	AAB18951.1	P3	G3	1000	PFU	1000	IV	IV	6	0	6	4	0
Hseih	30742008	2019	St John AL	Program in Emerging Infectious Diseases, Duke-National University of Singapore Medical School, Singapore	Program in Emerging Infectious Diseases, Duke-National University of Singapore Medical School, Singapore	Program in Emerging Infectious Diseases, Duke-National University of Singapore Medical School, Singapore	Singapore	Singapore	Asia	C57BL/6 (B/6)	C57BL/6	Male	42	Nakayama	None	Resolved as the Nakayama prototype strain	full	EF571853.1	ABQ52691.1	Nakayama	G3	1000000	PFU	1000000	IP	IP	5	4	1	14	80
Hseih	30742008	2019	St John AL	Program in Emerging Infectious Diseases, Duke-National University of Singapore Medical School, Singapore	Program in Emerging Infectious Diseases, Duke-National University of Singapore Medical School, Singapore	Program in Emerging Infectious Diseases, Duke-National University of Singapore Medical School, Singapore	Singapore	Singapore	Asia	C57BL/6 (B/6)	C57BL/6	Male	42	Nakayama	None	Resolved as the Nakayama prototype strain	full	EF571853.1	ABQ52691.1	Nakayama	G3	5000000	PFU	5000000	IP	IP	5	4	1	7	80
Hseih	30742008	2019	St John AL	Program in Emerging Infectious Diseases, Duke-National University of Singapore Medical School, Singapore	Program in Emerging Infectious Diseases, Duke-National University of Singapore Medical School, Singapore	Program in Emerging Infectious Diseases, Duke-National University of Singapore Medical School, Singapore	Singapore	Singapore	Asia	C57BL/6 (B/6)	C57BL/6	Male	42	Nakayama	None	Resolved as the Nakayama prototype strain	full	EF571853.1	ABQ52691.1	Nakayama	G3	10000000	PFU	10000000	IP	IP	5	3	2	6	60
Hseih	30742008	2019	St John AL	Program in Emerging Infectious Diseases, Duke-National University of Singapore Medical School, Singapore	Program in Emerging Infectious Diseases, Duke-National University of Singapore Medical School, Singapore	Program in Emerging Infectious Diseases, Duke-National University of Singapore Medical School, Singapore	Singapore	Singapore	Asia	C57BL/6 (B/6)	C57BL/6	Male	42	Nakayama	None	Resolved as the Nakayama prototype strain	full	EF571853.1	ABQ52691.1	Nakayama	G3	20000000	PFU	20000000	IP	IP	10	1	9	10	10
Huang	30944684	2019	Yang, J	School of Basic Medical Science, North Sichuan Medical College, Nanchong	School of Basic Medical Science, North Sichuan Medical College, Nanchong, China	North Sichuan Medical College, Nanchong, China	Nanchong	China	Asia	Kunming	Swiss	NA	21	SA14	None	Resolved as the SA14 prototype strain	full	U14163.1	AAA21436.1	SA14	G3	794328	PFU	794328	SC	SC	6	2	4	14	33
Choi	31316515	2019	Eo, Sk	College of Veterinary Medicine and Bio-Safety Research Institute, Chonbuk National University, Iksan, Republic of Korea	College of Veterinary Medicine and Bio-Safety Research Institute, Chonbuk National University, Iksan, Republic of Korea	College of Veterinary Medicine and Biosafety Research Institute, Chonbuk National University, Iksan, Republic of Korea	Iksan	Republic of Korea	Asia	C57BL/6 (H-2b)	C57BL/6	Both	39	Beijing1	None	References a previous article https://www.sciencedirect.com/science/article/pii/S0168170297000981?via%3Dihub	full	L48961.1	No protein sequence	Beijing1	G3	50000000	PFU	50000000	IN	IN	10	0	10	8	0
Choi	31316515	2019	Eo, Sk	College of Veterinary Medicine and Bio-Safety Research Institute, Chonbuk National University, Iksan, Republic of Korea	College of Veterinary Medicine and Bio-Safety Research Institute, Chonbuk National University, Iksan, Republic of Korea	College of Veterinary Medicine and Biosafety Research Institute, Chonbuk National University, Iksan, Republic of Korea	Iksan	Republic of Korea	Asia	C57BL/6 (H-2b)	C57BL/6	Both	39	Beijing1	None	References a previous article https://www.sciencedirect.com/science/article/pii/S0168170297000981?via%3Dihub	full	L48961.1	No protein sequence	Beijing1	G3	50000000	PFU	50000000	IP	IP	10	2	8	12	20
Choi	31316515	2019	Eo, Sk	College of Veterinary Medicine and Bio-Safety Research Institute, Chonbuk National University, Iksan, Republic of Korea	College of Veterinary Medicine and Bio-Safety Research Institute, Chonbuk National University, Iksan, Republic of Korea	College of Veterinary Medicine and Biosafety Research Institute, Chonbuk National University, Iksan, Republic of Korea	Iksan	Republic of Korea	Asia	C57BL/6 (H-2b)	C57BL/6	Both	39	Beijing1	None	References a previous article https://www.sciencedirect.com/science/article/pii/S0168170297000981?via%3Dihub	full	L48961.1	No protein sequence	Beijing1	G3	50000000	PFU	50000000	SC	SC	10	9	1	7	90
Zhao	31399273	2019	Feng, G	Department of infectious disease, The Shengjing Hospital of China Medical University, Shenyang 110004, China	Department of infectious disease, The Shengjing Hospital of China Medical University, Shenyang 110004, China	Department of infectious disease, The Shengjing Hospital of China Medical University, Shenyang 110004, China	Shenyang	China	Asia	BALB/c	BALB/c	Female	28	YN2016-1	None	Resolved as the YN2016-1 prototype strain	full	MH385014	AYR00627.1	YN2016-1	G1	100000	PFU	100000	IP	IP	20	11	9	7	55	100 uL PBS containing 200 ug DNA vaccine plasmid
Zhao	31399273	2019	Feng, G	Department of infectious disease, The Shengjing Hospital of China Medical University, Shenyang 110004, China	Department of infectious disease, The Shengjing Hospital of China Medical University, Shenyang 110004, China	Department of infectious disease, The Shengjing Hospital of China Medical University, Shenyang 110004, China	Shenyang	China	Asia	BALB/c	BALB/c	Female	28	YN2016-1	None	Resolved as the YN2016-1 prototype strain	full	MH385014	AYR00627.1	YN2016-1	G1	100000	PFU	100000	IP	IP	20	4	16	14	20	100 uL PBS containing 200 ug DNA vaccine plasmid
Zhao	31399273	2019	Feng, G	Department of infectious disease, The Shengjing Hospital of China Medical University, Shenyang 110004, China	Department of infectious disease, The Shengjing Hospital of China Medical University, Shenyang 110004, China	Department of infectious disease, The Shengjing Hospital of China Medical University, Shenyang 110004, China	Shenyang	China	Asia	BALB/c	BALB/c	Female	28	YN2016-1	None	Resolved as the YN2016-1 prototype strain	full	MH385014	AYR00627.1	YN2016-1	G1	100000	PFU	100000	IP	IP	20	0.334	19.666	21	1.67	100 uL PBS containing 200 ug DNA vaccine plasmid
Fu	31675093	2019	Wong, K,T	Department of Pathology (TLF, KTW); and Department of Bio-medical Science, Faculty of Medicine, University of Malaya, KualaLumpur, Malaysia	Department of Pathology (TLF, KTW); and Department of Bio-medical Science, Faculty of Medicine, University of Malaya, KualaLumpur, Malaysia	Department of Pathology (TLF, KTW); and Department of Bio-medical Science, Faculty of Medicine, University of Malaya, KualaLumpur, Malaysia	Kuala Lumpur	Malaysia	Asia	ICR	ICR	NA	14	Nakayama	None	Resolved as the Nakayama prototype strain	full	EF571853.1	ABQ52691.1	Nakayama	G3	10	CCID50		FP	SC	6	6	0	21	100
Fu	31675093	2019	Wong, K,T	Department of Pathology (TLF, KTW); and Department of Bio-medical Science, Faculty of Medicine, University of Malaya, KualaLumpur, Malaysia	Department of Pathology (TLF, KTW); and Department of Bio-medical Science, Faculty of Medicine, University of Malaya, KualaLumpur, Malaysia	Department of Pathology (TLF, KTW); and Department of Bio-medical Science, Faculty of Medicine, University of Malaya, KualaLumpur, Malaysia	Kuala Lumpur	Malaysia	Asia	ICR	ICR	NA	14	Nakayama	None	Resolved as the Nakayama prototype strain	full	EF571853.1	ABQ52691.1	Nakayama	G3	100	CCID50		FP	SC	6	6	0	21	100
Fu	31675093	2019	Wong, K,T	Department of Pathology (TLF, KTW); and Department of Bio-medical Science, Faculty of Medicine, University of Malaya, KualaLumpur, Malaysia	Department of Pathology (TLF, KTW); and Department of Bio-medical Science, Faculty of Medicine, University of Malaya, KualaLumpur, Malaysia	Department of Pathology (TLF, KTW); and Department of Bio-medical Science, Faculty of Medicine, University of Malaya, KualaLumpur, Malaysia	Kuala Lumpur	Malaysia	Asia	ICR	ICR	NA	14	Nakayama	None	Resolved as the Nakayama prototype strain	full	EF571853.1	ABQ52691.1	Nakayama	G3	1000	CCID50		FP	SC	6	1	5	7	16.7
Fu	31675093	2019	Wong, K,T	Department of Pathology (TLF, KTW); and Department of Bio-medical Science, Faculty of Medicine, University of Malaya, KualaLumpur, Malaysia	Department of Pathology (TLF, KTW); and Department of Bio-medical Science, Faculty of Medicine, University of Malaya, KualaLumpur, Malaysia	Department of Pathology (TLF, KTW); and Department of Bio-medical Science, Faculty of Medicine, University of Malaya, KualaLumpur, Malaysia	Kuala Lumpur	Malaysia	Asia	ICR	ICR	NA	14	Nakayama	None	Resolved as the Nakayama prototype strain	full	EF571853.1	ABQ52691.1	Nakayama	G3	10000	CCID50		FP	SC	6	1	5	7	17
Fu	31675093	2019	Wong, K,T	Department of Pathology (TLF, KTW); and Department of Bio-medical Science, Faculty of Medicine, University of Malaya, KualaLumpur, Malaysia	Department of Pathology (TLF, KTW); and Department of Bio-medical Science, Faculty of Medicine, University of Malaya, KualaLumpur, Malaysia	Department of Pathology (TLF, KTW); and Department of Bio-medical Science, Faculty of Medicine, University of Malaya, KualaLumpur, Malaysia	Kuala Lumpur	Malaysia	Asia	ICR	ICR	NA	14	Nakayama	None	Resolved as the Nakayama prototype strain	full	EF571853.1	ABQ52691.1	Nakayama	G3	100000	CCID50		FP	SC	6	0	6	8	0
Fu	31675093	2019	Wong, K,T	Department of Pathology (TLF, KTW); and Department of Bio-medical Science, Faculty of Medicine, University of Malaya, KualaLumpur, Malaysia	Department of Pathology (TLF, KTW); and Department of Bio-medical Science, Faculty of Medicine, University of Malaya, KualaLumpur, Malaysia	Department of Pathology (TLF, KTW); and Department of Bio-medical Science, Faculty of Medicine, University of Malaya, KualaLumpur, Malaysia	Kuala Lumpur	Malaysia	Asia	ICR	ICR	NA	14	Nakayama	None	Resolved as the Nakayama prototype strain	full	EF571853.1	ABQ52691.1	Nakayama	G3	1000000	CCID50		FP	SC	6	0	6	5	0
Tajima	31799464	2019	Saijo, M	Department of Virology, National Institute of Infectious Diseases, Tokyo, Japan.	Department of Virology, National Institute of Infectious Diseases, Tokyo, Japan	National Institute of Infectious Diseases, Tokyo, Japan	Tokyo	Japan	Asia	ddY	ddY	Female	21	Mie/41/2002	AB241119.1	Reported	full	AB241119.1	BAE48356.1	Mie/41/2002	G1	1000	PFU	1000	IP	IP	10	3	7	10.6	30
Tajima	31799464	2019	Saijo, M	Department of Virology, National Institute of Infectious Diseases, Tokyo, Japan.	Department of Virology, National Institute of Infectious Diseases, Tokyo, Japan	National Institute of Infectious Diseases, Tokyo, Japan	Tokyo	Japan	Asia	ddY	ddY	Female	21	Mie/41/2002	AB241119.1	Reported	full	AB241119.1	BAE48356.1	Mie/41/2002	G1	10000	PFU	10000	IP	IP	8	8	0	7.8	100
Tajima	31799464	2019	Saijo, M	Department of Virology, National Institute of Infectious Diseases, Tokyo, Japan.	Department of Virology, National Institute of Infectious Diseases, Tokyo, Japan	National Institute of Infectious Diseases, Tokyo, Japan	Tokyo	Japan	Asia	ddY	ddY	Female	21	Mie/41/2002	AB241119.1	Reported	full	AB241119.1	BAE48356.1	Mie/41/2002	G1	10000	PFU	10000	IP	IP	10	9	1	17	90
Tajima	31799464	2019	Saijo, M	Department of Virology, National Institute of Infectious Diseases, Tokyo, Japan.	Department of Virology, National Institute of Infectious Diseases, Tokyo, Japan	National Institute of Infectious Diseases, Tokyo, Japan	Tokyo	Japan	Asia	ddY	ddY	Female	21	Muar	HM596272	Reported	full	HM596272	ADX31663.1	Muar	G5	10000	PFU	10000	IP	IP	8	0	8	7.8	0
Sethi	31939394	2019	Saikumar, G	Division of Pathology, ICAR-Indian Veterinary Research Institute, Bareilly, Uttar Pradesh, India	Division of Pathology, ICAR-Indian Veterinary Research Institute, Bareilly, Uttar Pradesh, India	Division of Pathology, ICAR-Indian Veterinary Research Institute, Bareilly, Uttar Pradesh, India	Uttar Pradesh	India	Asia	Swiss albino	Swiss	NA	14	395A/14/SW/IVRI	None	Resolved as the 395A/14/SW/IVRI prototype strain	full	KP164498	AOZ86848.1	395A/14/SW/IVRI	G3	10000000	TCID50	7000000	CONJ	CONJ	10	0	10	5	0
Guo	31871089	2020	Wang, W	State Key Laboratory of Virology, Wuhan Institute of Virology, Center for Biosafety Mega-Science, Chinese Academy of Sciences, Wuhan, China	State Key Laboratory of Virology, Wuhan Institute of Virology, Center for Biosafety Mega-Science, Chinese Academy of Sciences, Wuhan, China	State Key Laboratory of Virology, Wuhan Institute of Virology, Center for Biosafety Mega-Science, Chinese Academy of Sciences, Wuhan, China	Wuhan	China	Asia	BALB/c	BALB/c	NA	28	AT31	None	Resolved as the AT31 prototype strain	full	AB196923	BAD81039.1	AT31	G3	1000000	PFU	1000000	IP	IP	15	0	15	9	0
Zheng	32619637	2020	Yin, C	Beijing Institute of Tropical Medicine, Beijing Friendship Hospital, Capital Medical University, Beijing 100050, China	Beijing Key Laboratory for Research on Prevention and Treatment of Tropical Diseases, Beijing 100050, China	Beijing Key Laboratory for Research on Prevention and Treatment of Tropical Diseases, Beijing, China	Beijing	China	Asia	BALB/c	BALB/c	Female	35	P3	None	Resolved as the P3 prototype strain	full	U47032.1	AAB18951.1	P3	G3	100000	PFU	100000	IP	IP	7	0	7	14	0
Zheng	32831096	2020	Yin, C	Beijing Institute of Tropical Medicine, Beijing Friendship Hospital, Capital Medical University, Beijing 100050, China	Beijing Key Laboratory for Research on Prevention and Treatment of Tropical Diseases, Beijing 100050, China	Beijing Key Laboratory for Research on Prevention and Treatment of Tropical Diseases, Beijing, China	Beijing	China	Asia	BALB/c	BALB/c	Female	35	P3	None	Resolved as the P3 prototype strain	full	U47032.1	AAB18951.1	P3	G3	100000	PFU	100000	IP	IP	8	0	8	12	0	Empty vector plasmid used as control
